# Supplementary material for: Availability and type of energy regulate the global distribution of neritic carbonates
Source: Sci Rep. 2023 Nov 11;13:19687. doi: 10.1038/s41598-023-47029-4 (PMC10640608; doi:10.1038/s41598-023-47029-4)
Supplement: Supplementary file 2 — Supplementary Information 2. [file 41598_2023_47029_MOESM2_ESM.xlsx]

## Sheet: Raw Data
Paper	Stations/Facies	Molluscs	Gasteropods	Bivalvs	Scafopods	Symbiont bearing colonial corals	Red Calcareous Algae	Benthic foraminifera	Planktic Foraminifera	Pteropods	Halimeda	Artropods	Decapods	Ostracods	Crinoids	Echinoderms	Serpulids	Bryozoans	Barnacles	Brachiopods	Alcionarians corals & Aermatypic & Non symbiont bearing corals	Sponges	Sclerite	Seagrass	Other skeletal grains	Ooids	Peloids	Fecal pellets	Grapestone	Aggregates	Mud aggregates	Non identified	Fines	Terrigenous fraction
Gischler, E. (2011). Sedimentary facies of Bora Bora, Darwin's type barrier reef (Society Islands, South Pacific): the unexpected occurrence of non-skeletal grains. Journal of Sedimentary Research, 81(1), 1-17.	BB14	5.4	0	0	0	25.5	17.9	6.5	0	0	6.1	0	0	0	0	1.1	0	0	0	0	0	0	0	0	0	0	0	0	0	0.4	0	0	37.3	0
Gischler, E. (2011). Sedimentary facies of Bora Bora, Darwin's type barrier reef (Society Islands, South Pacific): the unexpected occurrence of non-skeletal grains. Journal of Sedimentary Research, 81(1), 1-17.	BB19	17	0	0	0	18.7	2.8	7.4	0	0	9.1	0	0	0	0	1.1	0	0	0	0	0	0	0	0	0	0	0	0	0	0.6	0	0	43.3	0
Gischler, E. (2011). Sedimentary facies of Bora Bora, Darwin's type barrier reef (Society Islands, South Pacific): the unexpected occurrence of non-skeletal grains. Journal of Sedimentary Research, 81(1), 1-17.	BB28	11.5	0	0	0	8.5	7.4	6.3	0	0	9.6	0	0	0	0	0.3	0	0	0	0	0	0	0	0	0	0	8.8	0	0	2.5	0	0	45.2	0
Gischler, E. (2011). Sedimentary facies of Bora Bora, Darwin's type barrier reef (Society Islands, South Pacific): the unexpected occurrence of non-skeletal grains. Journal of Sedimentary Research, 81(1), 1-17.	BB1	5.6	0	0	0	2	1.2	0.4	0	0	4.8	0	0	0	0	0	0	0	0	0	0	0	0	0	0	0	50.7	0	0	15.2	0	0	21.1	0
Gischler, E. (2011). Sedimentary facies of Bora Bora, Darwin's type barrier reef (Society Islands, South Pacific): the unexpected occurrence of non-skeletal grains. Journal of Sedimentary Research, 81(1), 1-17.	BB2	6.8	0	0	0	2.8	0	1.2	0	0	12	0	0	0	0	0.3	0	0	0	0	0	0	0	0	0	0	30.9	0	0	7.7	0	0	39.3	0
Gischler, E. (2011). Sedimentary facies of Bora Bora, Darwin's type barrier reef (Society Islands, South Pacific): the unexpected occurrence of non-skeletal grains. Journal of Sedimentary Research, 81(1), 1-17.	BB29	10.5	0	0	0	8.4	2.9	1.3	0	0	6.3	0	0	0	0	0.8	0	0	0	0	0	0	0	0	0	0	35.2	0	0	17.2	0	0	16.3	1.3
Gischler, E. (2011). Sedimentary facies of Bora Bora, Darwin's type barrier reef (Society Islands, South Pacific): the unexpected occurrence of non-skeletal grains. Journal of Sedimentary Research, 81(1), 1-17.	BB4	18.8	0	0	0	28.8	3.2	4.4	0	0	21.2	0	0	0	0	0.8	0	0	0	0	0	0	0	0	0	0	0.8	0	0	2	0	0	20.1	0
Gischler, E. (2011). Sedimentary facies of Bora Bora, Darwin's type barrier reef (Society Islands, South Pacific): the unexpected occurrence of non-skeletal grains. Journal of Sedimentary Research, 81(1), 1-17.	BB9	22.1	0	0	0	11.2	0.4	2.2	0	0	31.9	0	0	0	0	0.4	0	0	0	0	0	0	0	0	0	0	1.4	0	0	2.9	0	0	27.6	0
Gischler, E. (2011). Sedimentary facies of Bora Bora, Darwin's type barrier reef (Society Islands, South Pacific): the unexpected occurrence of non-skeletal grains. Journal of Sedimentary Research, 81(1), 1-17.	BB12	17.3	0	0	0	28.5	8.7	1.2	0	0	39	0	0	0	0	0.6	0	0	0	0	0	0	0	0	2.5	0	0	0	0	1.9	0	0	0.3	0
Gischler, E. (2011). Sedimentary facies of Bora Bora, Darwin's type barrier reef (Society Islands, South Pacific): the unexpected occurrence of non-skeletal grains. Journal of Sedimentary Research, 81(1), 1-17.	BB26	7.9	0	0	0	28.2	10.4	1.5	0	0	40.5	0	0	0	0	0.5	0	0	0	0	0	0	0	0	1	0	1	0	0	7.9	0	0	1.1	0
Gischler, E. (2011). Sedimentary facies of Bora Bora, Darwin's type barrier reef (Society Islands, South Pacific): the unexpected occurrence of non-skeletal grains. Journal of Sedimentary Research, 81(1), 1-17.	BB10	14.7	0	0	0	53	4.2	2.1	0	0	4.6	0	0	0	0	1.3	0	0	0	0	0	0	0	0	0	0	1.7	0	0	2.5	0	0	15.9	0
Gischler, E. (2011). Sedimentary facies of Bora Bora, Darwin's type barrier reef (Society Islands, South Pacific): the unexpected occurrence of non-skeletal grains. Journal of Sedimentary Research, 81(1), 1-17.	BB11	11.4	0	0	0	31.8	25.8	2.5	0	0	23.3	0	0	0	0	2	0	0	0	0	0	0	0	0	0	0	0	0	0	2.5	0	0	0.7	0
Gischler, E. (2011). Sedimentary facies of Bora Bora, Darwin's type barrier reef (Society Islands, South Pacific): the unexpected occurrence of non-skeletal grains. Journal of Sedimentary Research, 81(1), 1-17.	BB13	11.6	0	0	0	40.7	16.5	0.6	0	0	24.2	0	0	0	0	2.2	0	0	0	0	0	0	0	0	1.1	0	0	0	0	2.2	0	0	0.9	0
Gischler, E. (2011). Sedimentary facies of Bora Bora, Darwin's type barrier reef (Society Islands, South Pacific): the unexpected occurrence of non-skeletal grains. Journal of Sedimentary Research, 81(1), 1-17.	BB17	18.9	0	0	0	32.3	30.8	0	0	0	14.9	0	0	0	0	0.5	0	0	0	0	0	0	0	0	0	0	0	0	0	2	0	0	0.5	0
Gischler, E. (2011). Sedimentary facies of Bora Bora, Darwin's type barrier reef (Society Islands, South Pacific): the unexpected occurrence of non-skeletal grains. Journal of Sedimentary Research, 81(1), 1-17.	BB18	14.8	0	0	0	48.3	20.2	3.4	0	0	7.9	0	0	0	0	1	0	0	0	0	0	0	0	0	0.5	0	0	0	0	2.5	0	0	1.5	0
Gischler, E. (2011). Sedimentary facies of Bora Bora, Darwin's type barrier reef (Society Islands, South Pacific): the unexpected occurrence of non-skeletal grains. Journal of Sedimentary Research, 81(1), 1-17.	BB31	11.3	0	0	0	50.7	25.9	1.1	0	0	10.2	0	0	0	0	0	0	0	0	0	0	0	0	0	0	0	0.4	0	0	0.6	0	0	0.2	0
Gischler, E. (2011). Sedimentary facies of Bora Bora, Darwin's type barrier reef (Society Islands, South Pacific): the unexpected occurrence of non-skeletal grains. Journal of Sedimentary Research, 81(1), 1-17.	BB5	4.8	0	0	0	0.4	0.1	1.8	0	0	1.7	0	0	0	0	0.3	0	0	0	0	0	0	0	0	0.5	0	0	0	0	0.1	0	0	90.7	0
Gischler, E. (2011). Sedimentary facies of Bora Bora, Darwin's type barrier reef (Society Islands, South Pacific): the unexpected occurrence of non-skeletal grains. Journal of Sedimentary Research, 81(1), 1-17.	BB6	2.9	0	0	0	0.6	0.1	1	0	0	0.4	0	0	0	0	0	0	0	0	0	0	0	0	0	0	0	0.8	0	0	0.6	0	0	93.8	0
Gischler, E. (2011). Sedimentary facies of Bora Bora, Darwin's type barrier reef (Society Islands, South Pacific): the unexpected occurrence of non-skeletal grains. Journal of Sedimentary Research, 81(1), 1-17.	BB7	2.8	0	0	0	0.2	0	1.4	0	0	0.5	0	0	0	0	0.1	0	0	0	0	0	0	0	0	0	0	0.5	0	0	0.4	0	0	94.2	0
Gischler, E. (2011). Sedimentary facies of Bora Bora, Darwin's type barrier reef (Society Islands, South Pacific): the unexpected occurrence of non-skeletal grains. Journal of Sedimentary Research, 81(1), 1-17.	BB16	5.1	0	0	0	1.4	0.3	1.9	0	0	2.1	0	0	0	0	0.1	0	0	0	0	0	0	0	0	0	0	0	0	0	0.5	0	0	88.6	0
Gischler, E. (2011). Sedimentary facies of Bora Bora, Darwin's type barrier reef (Society Islands, South Pacific): the unexpected occurrence of non-skeletal grains. Journal of Sedimentary Research, 81(1), 1-17.	BB21	0.8	0	0	0	0.1	0	0.5	0	0	0.2	0	0	0	0	0	0	0	0	0	0	0	0	0	0	0	0	0	0	0.2	0	0	98.2	0
Gischler, E. (2011). Sedimentary facies of Bora Bora, Darwin's type barrier reef (Society Islands, South Pacific): the unexpected occurrence of non-skeletal grains. Journal of Sedimentary Research, 81(1), 1-17.	BB22	1.7	0	0	0	0	0	0.3	0	0	0	0	0	0	0	0	0	0	0	0	0	0	0	0	0	0	0	0	0	0.2	0	0	97.6	0
Gischler, E. (2011). Sedimentary facies of Bora Bora, Darwin's type barrier reef (Society Islands, South Pacific): the unexpected occurrence of non-skeletal grains. Journal of Sedimentary Research, 81(1), 1-17.	BB23	1.2	0	0	0	0	0	0.6	0	0	0.2	0	0	0	0	0	0	0	0	0	0	0	0	0	0	0	0	0	0	0	0	0	98	0
Gischler, E. (2011). Sedimentary facies of Bora Bora, Darwin's type barrier reef (Society Islands, South Pacific): the unexpected occurrence of non-skeletal grains. Journal of Sedimentary Research, 81(1), 1-17.	BB30	1.2	0	0	0	0.1	0	0.6	0	0	0.3	0	0	0	0	0	0	0	0	0	0	0	0	0	0	0	0.4	0	0	0.2	0	0	97.1	0
Gischler, E. (2011). Sedimentary facies of Bora Bora, Darwin's type barrier reef (Society Islands, South Pacific): the unexpected occurrence of non-skeletal grains. Journal of Sedimentary Research, 81(1), 1-17.	BB3	3.2	0	0	0	3.7	0.8	1.8	0	0	1.6	0	0	0	0	0.2	0	0	0	0	0	0	0	0	0	0	18.4	0	0	2.6	0	0	67.8	0
Gischler, E. (2011). Sedimentary facies of Bora Bora, Darwin's type barrier reef (Society Islands, South Pacific): the unexpected occurrence of non-skeletal grains. Journal of Sedimentary Research, 81(1), 1-17.	BB8	6.2	0	0	0	6.7	2	1.7	0	0	9	0	0	0	0	0.4	0	0	0	0	0	0	0	0	0	0	1.3	0	0	0.8	0	0	72	0
Gischler, E. (2011). Sedimentary facies of Bora Bora, Darwin's type barrier reef (Society Islands, South Pacific): the unexpected occurrence of non-skeletal grains. Journal of Sedimentary Research, 81(1), 1-17.	BB15	10.9	0	0	0	8.4	0.8	3.7	0	0	10.7	0	0	0	0	0.8	0	0	0	0	0	0	0	0	0	0	0	0	0	0.6	0	0	63.7	0
Gischler, E. (2011). Sedimentary facies of Bora Bora, Darwin's type barrier reef (Society Islands, South Pacific): the unexpected occurrence of non-skeletal grains. Journal of Sedimentary Research, 81(1), 1-17.	BB20	4.4	0	0	0	6	0.3	2	0	0	1.5	0	0	0	0	0.1	0	0	0	0	0	0	0	0	0	0	3.3	0	0	0.9	0	0	81.4	0
Gischler, E. (2011). Sedimentary facies of Bora Bora, Darwin's type barrier reef (Society Islands, South Pacific): the unexpected occurrence of non-skeletal grains. Journal of Sedimentary Research, 81(1), 1-17.	BB24	9.7	0	0	0	5.8	1.9	1.1	0	0	4.2	0	0	0	0	0.1	0	0	0	0	0	0	0	0	0	0	0	0	0	0.4	0	0	76.4	0.5
Gischler, E. (2011). Sedimentary facies of Bora Bora, Darwin's type barrier reef (Society Islands, South Pacific): the unexpected occurrence of non-skeletal grains. Journal of Sedimentary Research, 81(1), 1-17.	BB25	10.2	0	0	0	10.7	0.5	1.1	0	0	7.9	0	0	0	0	0.3	0	0	0	0	0	0	0	0	0	0	0.5	0	0	0.3	0	0	69.5	0
Gischler, E. (2006). Sedimentation on rasdhoo and ari atolls, maldives, Indian ocean. Facies, 52(3), 341-360.	A1	4.3	0	0	0	54.3	8.1	5.7	0	0	21.4	0	0	0	0	1.4	0	0	0	0	0	0	0	0	0	0	0	0	0	0	0	0	4.7	0
Gischler, E. (2006). Sedimentation on rasdhoo and ari atolls, maldives, Indian ocean. Facies, 52(3), 341-360.	A2	13.5	0	0	0	34.9	12.9	2	0	0	34.9	0	0	0	0	1.5	0	0	0	0	0	0	0	0	0	0	0	0	0	0	0	0	0.4	0
Gischler, E. (2006). Sedimentation on rasdhoo and ari atolls, maldives, Indian ocean. Facies, 52(3), 341-360.	A3	54.2	0	0	0	2.3	8.1	19	0	0	1.4	0	0	0	0	4.5	0	0	0	0	0	0	0	0	0	0	0	0	0	0.9	0	0	9.6	0
Gischler, E. (2006). Sedimentation on rasdhoo and ari atolls, maldives, Indian ocean. Facies, 52(3), 341-360.	A4	29.6	0	0	0	0	10.2	39.9	0	0	3.4	0	0	0	0	1.5	0	0	0	0	0	0	0	0	0	0	0	0	0	12.6	0	0	2.8	0
Gischler, E. (2006). Sedimentation on rasdhoo and ari atolls, maldives, Indian ocean. Facies, 52(3), 341-360.	A5	21.9	0	0	0	0.5	3.9	4.7	0	0	0.7	0	0	0	0	1.3	0	0	0	0	0	0	0	0	0	0	0	0	0	0.5	0	0	66.5	0
Gischler, E. (2006). Sedimentation on rasdhoo and ari atolls, maldives, Indian ocean. Facies, 52(3), 341-360.	A6	0	0	0	0	60.3	23.2	3.5	0	0	11	0	0	0	0	1.5	0	0	0	0	0	0	0	0	0	0	0	0	0	0	0	0	0.4	0
Gischler, E. (2006). Sedimentation on rasdhoo and ari atolls, maldives, Indian ocean. Facies, 52(3), 341-360.	A7	20	0	0	0	33	7	20	0	0	20	0	0	0	0	0	0	0	0	0	0	0	0	0	0	0	0	0	0	0	0	0	0	0
Gischler, E. (2006). Sedimentation on rasdhoo and ari atolls, maldives, Indian ocean. Facies, 52(3), 341-360.	A8	10.4	0	0	0	56	14.4	3.5	0	0	12.9	0	0	0	0	1	0	0	0	0	0	0	0	0	0	0	0	0	0	1	0	0	0.8	0
Gischler, E. (2006). Sedimentation on rasdhoo and ari atolls, maldives, Indian ocean. Facies, 52(3), 341-360.	A9	34.6	0	0	0	5.8	17.8	33	0	0	2.1	0	0	0	0	0	0	0	0	0	0	0	0	0	0	0	0	0	0	6.8	0	0	0	0
Gischler, E. (2006). Sedimentation on rasdhoo and ari atolls, maldives, Indian ocean. Facies, 52(3), 341-360.	A10	20	0	0	0	73	7	0	0	0	0	0	0	0	0	0	0	0	0	0	0	0	0	0	0	0	0	0	0	0	0	0	0	0
Gischler, E. (2006). Sedimentation on rasdhoo and ari atolls, maldives, Indian ocean. Facies, 52(3), 341-360.	A11	43.1	0	0	0	1.8	8.7	27	0	0	2.7	0	0	0	0	0.5	0	0	0	0	0	0	0	0	0	0	0	0	0	7.8	0	0	8.4	0
Gischler, E. (2006). Sedimentation on rasdhoo and ari atolls, maldives, Indian ocean. Facies, 52(3), 341-360.	A12	4.5	0	0	0	58.3	21.9	3.5	0	0	10.5	0	0	0	0	1	0	0	0	0	0	0	0	0	0	0	0	0	0	0	0	0	0.3	0
Gischler, E. (2006). Sedimentation on rasdhoo and ari atolls, maldives, Indian ocean. Facies, 52(3), 341-360.	A13	44.2	0	0	0	0.5	14.6	26.9	0	0	1.4	0	0	0	0	1.8	0	0	0	0	0	0	0	0	0	0	0	0	0	1.8	0	0	8.9	0
Gischler, E. (2006). Sedimentation on rasdhoo and ari atolls, maldives, Indian ocean. Facies, 52(3), 341-360.	A14	50.3	0	0	0	1.3	7.4	18.6	0	0	0.4	0	0	0	0	1.3	0	0	0	0	0	0	0	0	0	0	4.3	0	0	3	0	0	13.3	0
Gischler, E. (2006). Sedimentation on rasdhoo and ari atolls, maldives, Indian ocean. Facies, 52(3), 341-360.	A15	30.8	0	0	0	0	1.5	9	0	0	0.4	0	0	0	0	0.9	0	0	0	0	0	0	0	0	0	0	0.2	0	0	0	0	0	57.2	0
Gischler, E. (2006). Sedimentation on rasdhoo and ari atolls, maldives, Indian ocean. Facies, 52(3), 341-360.	A16	31.1	0	0	0	0.6	5	15.1	0	0	1.4	0	0	0	0	2.2	0	0	0	0	0	0	0	0	0	0	0.6	0	0	0	0	0	44	0
Gischler, E. (2006). Sedimentation on rasdhoo and ari atolls, maldives, Indian ocean. Facies, 52(3), 341-360.	A17	40.4	0	0	0	0.4	7.8	21.3	0	0	1.6	0	0	0	0	0.8	0	0	0	0	0	0	0	0	0	0	0	0	0	5.4	0	0	22.4	0
Gischler, E. (2006). Sedimentation on rasdhoo and ari atolls, maldives, Indian ocean. Facies, 52(3), 341-360.	A18	23	0	0	0	0	2.2	7.3	0	0	0.2	0	0	0	0	1	0	0	0	0	0	0	0	0	0	0	0.3	0	0	0	0	0	66	0
Gischler, E. (2006). Sedimentation on rasdhoo and ari atolls, maldives, Indian ocean. Facies, 52(3), 341-360.	A19	39.7	0	0	0	0	10.7	15.4	0	0	0	0	0	0	0	0.4	0	0	0	0	0	0	0	0	0	0	0	0	0	7.4	0	0	26.5	0
Gischler, E. (2006). Sedimentation on rasdhoo and ari atolls, maldives, Indian ocean. Facies, 52(3), 341-360.	A20	29.9	0	0	0	43.3	26.8	0	0	0	0	0	0	0	0	0	0	0	0	0	0	0	0	0	0	0	0	0	0	0	0	0	0	0
Gischler, E. (2006). Sedimentation on rasdhoo and ari atolls, maldives, Indian ocean. Facies, 52(3), 341-360.	A21	18	0	0	0	26	19	5	0	0	31	0	0	0	0	1	0	0	0	0	0	0	0	0	0	0	0	0	0	0	0	0	0	0
Gischler, E. (2006). Sedimentation on rasdhoo and ari atolls, maldives, Indian ocean. Facies, 52(3), 341-360.	A22	0	0	0	0	100	0	0	0	0	0	0	0	0	0	0	0	0	0	0	0	0	0	0	0	0	0	0	0	0	0	0	0	0
Gischler, E. (2006). Sedimentation on rasdhoo and ari atolls, maldives, Indian ocean. Facies, 52(3), 341-360.	A23	12.8	0	0	0	59.1	4.9	1.5	0	0	18.7	0	0	0	0	1.5	0	0	0	0	0	0	0	0	0	0	0	0	0	0	0	0	1.5	0
Gischler, E. (2006). Sedimentation on rasdhoo and ari atolls, maldives, Indian ocean. Facies, 52(3), 341-360.	R1	9.6	0	0	0	59.7	7.7	1.8	0	0	10.5	0	0	0	0	0.9	0	0	0	0	0	0	0	0	0	0	0	0	0	0.9	0	0	9	0
Gischler, E. (2006). Sedimentation on rasdhoo and ari atolls, maldives, Indian ocean. Facies, 52(3), 341-360.	R2	18.1	0	0	0	43.1	12.3	1	0	0	20.1	0	0	0	0	0.5	0	0	0	0	0	0	0	0	0	0	0	0	0	2.9	0	0	2	0
Gischler, E. (2006). Sedimentation on rasdhoo and ari atolls, maldives, Indian ocean. Facies, 52(3), 341-360.	R3	26.8	0	0	0	40.2	32.3	0.8	0	0	0	0	0	0	0	0	0	0	0	0	0	0	0	0	0	0	0	0	0	0	0	0	0	0
Gischler, E. (2006). Sedimentation on rasdhoo and ari atolls, maldives, Indian ocean. Facies, 52(3), 341-360.	R4	39.1	0	0	0	3.8	5.8	5.5	0	0	2.3	0	0	0	0	1.7	0	0	0	0	0	0	0	0	0	0	0	0	0	0	0	0	41.7	0
Gischler, E. (2006). Sedimentation on rasdhoo and ari atolls, maldives, Indian ocean. Facies, 52(3), 341-360.	R6	23.9	0	0	0	5.6	7.7	4	0	0	7.4	0	0	0	0	0	0	0	0	0	0	0	0	0	0	0	0	0	0	0	0	0	51.5	0
Gischler, E. (2006). Sedimentation on rasdhoo and ari atolls, maldives, Indian ocean. Facies, 52(3), 341-360.	R7	2.2	0	0	0	0	0.1	0.1	0	0	0.1	0	0	0	0	0.1	0	0	0	0	0	0	0	0	0	0	0.8	0	0	0	0	0	96.6	0
Gischler, E. (2006). Sedimentation on rasdhoo and ari atolls, maldives, Indian ocean. Facies, 52(3), 341-360.	R8	1.1	0	0	0	0	0	0	0	0	0	0	0	0	0	0	0	0	0	0	0	0	0	0	0	0	1.1	0	0	0	0	0	97.6	0
Gischler, E. (2006). Sedimentation on rasdhoo and ari atolls, maldives, Indian ocean. Facies, 52(3), 341-360.	R9	44	0	0	0	56	0	0	0	0	0	0	0	0	0	0	0	0	0	0	0	0	0	0	0	0	0	0	0	0	0	0	0	0
Gischler, E. (2006). Sedimentation on rasdhoo and ari atolls, maldives, Indian ocean. Facies, 52(3), 341-360.	R10	4.2	0	0	0	0.6	0.8	0.9	0	0	0.2	0	0	0	0	0	0	0	0	0	0	0	0	0	0	0	0.1	0	0	0.3	0	0	92.8	0
Gischler, E. (2006). Sedimentation on rasdhoo and ari atolls, maldives, Indian ocean. Facies, 52(3), 341-360.	R11	22.4	0	0	0	11.6	3.8	2.4	0	0	2.2	0	0	0	0	0	0	0	0	0	0	0	0	0	0	0	8.6	0	0	3	0	0	46.1	0
Gischler, E. (2006). Sedimentation on rasdhoo and ari atolls, maldives, Indian ocean. Facies, 52(3), 341-360.	R12	12.3	0	0	0	31	12.8	7.9	0	0	27.6	0	0	0	0	0.5	0	0	0	0	0	0	0	0	0	0	0	0	0	6.4	0	0	1.5	0
Gischler, E. (2006). Sedimentation on rasdhoo and ari atolls, maldives, Indian ocean. Facies, 52(3), 341-360.	R13	10.5	0	0	0	34.4	7	6	0	0	40.8	0	0	0	0	0	0	0	0	0	0	0	0	0	0	0	0.5	0	0	0.5	0	0	0.4	0
Gischler, E. (2006). Sedimentation on rasdhoo and ari atolls, maldives, Indian ocean. Facies, 52(3), 341-360.	R14	5.7	0	0	0	28.6	22	4	0	0	27.2	0	0	0	0	0	0	0	0	0	0	0	0	0	0	0	0.4	0	0	0	0	0	12.1	0
Gischler, E. (2006). Sedimentation on rasdhoo and ari atolls, maldives, Indian ocean. Facies, 52(3), 341-360.	R15	4.1	0	0	0	12.8	2	1.5	0	0	0.3	0	0	0	0	0.5	0	0	0	0	0	0	0	0	0	0	0	0	0	0.4	0	0	78.3	0
Gischler, E. (2006). Sedimentation on rasdhoo and ari atolls, maldives, Indian ocean. Facies, 52(3), 341-360.	R16	71	0	0	0	12.5	8	4	0	0	1	0	0	0	0	0.5	0	0	0	0	0	0	0	0	0	0	0	0	0	3	0	0	0	0
Gischler, E. (2006). Sedimentation on rasdhoo and ari atolls, maldives, Indian ocean. Facies, 52(3), 341-360.	R17	1.1	0	0	0	0	0	0.1	0	0	0	0	0	0	0	0.1	0	0	0	0	0	0	0	0	0	0	1	0	0	0	0	0	97.7	0
Gischler, E. (2006). Sedimentation on rasdhoo and ari atolls, maldives, Indian ocean. Facies, 52(3), 341-360.	R18	2.6	0	0	0	0	0.2	0.3	0	0	0.2	0	0	0	0	0.3	0	0	0	0	0	0	0	0	0	0	1.4	0	0	0.3	0	0	94.8	0
Gischler, E. (2006). Sedimentation on rasdhoo and ari atolls, maldives, Indian ocean. Facies, 52(3), 341-360.	R19	3.5	0	0	0	51.2	7.5	4.5	0	0	30.8	0	0	0	0	1	0	0	0	0	0	0	0	0	0	0	1	0	0	0	0	0	0.6	0
Gischler, E. (2006). Sedimentation on rasdhoo and ari atolls, maldives, Indian ocean. Facies, 52(3), 341-360.	R20	2.9	0	0	0	0.1	0.3	0.3	0	0	0.2	0	0	0	0	0.2	0	0	0	0	0	0	0	0	0	0	1.3	0	0	0.1	0	0	96.4	0
Gischler, E. (2006). Sedimentation on rasdhoo and ari atolls, maldives, Indian ocean. Facies, 52(3), 341-360.	R21	62.7	0	0	0	0.4	8	3.6	0	0	2.4	0	0	0	0	0.8	0	0	0	0	0	0	0	0	0	0	1.2	0	0	0.8	0	0	20.1	0
Gischler, E. (2006). Sedimentation on rasdhoo and ari atolls, maldives, Indian ocean. Facies, 52(3), 341-360.	R22	0	0	0	0	100	0	0	0	0	0	0	0	0	0	0	0	0	0	0	0	0	0	0	0	0	0	0	0	0	0	0	0	0
Gischler, E. (2006). Sedimentation on rasdhoo and ari atolls, maldives, Indian ocean. Facies, 52(3), 341-360.	R23	0	0	0	0	100	0	0	0	0	0	0	0	0	0	0	0	0	0	0	0	0	0	0	0	0	0	0	0	0	0	0	0	0
Gischler, E. (2006). Sedimentation on rasdhoo and ari atolls, maldives, Indian ocean. Facies, 52(3), 341-360.	R24	20	0	0	0	80	0	0	0	0	0	0	0	0	0	0	0	0	0	0	0	0	0	0	0	0	0	0	0	0	0	0	0	0
Gischler, E. (2006). Sedimentation on rasdhoo and ari atolls, maldives, Indian ocean. Facies, 52(3), 341-360.	R25	28	0	0	0	50	22	0	0	0	0	0	0	0	0	0	0	0	0	0	0	0	0	0	0	0	0	0	0	0	0	0	0	0
Gischler, E. (2006). Sedimentation on rasdhoo and ari atolls, maldives, Indian ocean. Facies, 52(3), 341-360.	R26	6	0	0	0	63.7	12.4	2.5	0	0	12.9	0	0	0	0	1	0	0	0	0	0	0	0	0	0	0	1	0	0	0	0	0	0.5	0
Gischler, E. (2006). Sedimentation on rasdhoo and ari atolls, maldives, Indian ocean. Facies, 52(3), 341-360.	R27	32.1	0	0	0	0.7	9.8	8.2	0	0	13.8	0	0	0	0	0.3	0	0	0	0	0	0	0	0	0	0	0.7	0	0	0	0	0	34.4	0
Gischler, E. (2006). Sedimentation on rasdhoo and ari atolls, maldives, Indian ocean. Facies, 52(3), 341-360.	R28	55.9	0	0	0	3.6	13.3	4.4	0	0	4.4	0	0	0	0	4.9	0	0	0	0	0	0	0	0	0	0	1.8	0	0	0.4	0	0	11.2	0
Gischler, E. (1994). Sedimentation on three Caribbean atolls: Glovers reef, Lighthouse reef and Turneffe islands, Belize. Facies, 31, 243-254.	Florida	12	0	0	0	20	10	6	0	0	30	0	0	0	0	0	0	0	0	0	0	0	0	0	7	0	0	10	0	0	0	0
Gischler, E. (1994). Sedimentation on three Caribbean atolls: Glovers reef, Lighthouse reef and Turneffe islands, Belize. Facies, 31, 243-254.	Florida	18	0	0	0	7	3	7	0	0	38	0	0	0	0	0	0	0	0	0	0	0	0	0	7	0	0	12	0	0	0	0
Gischler, E. (1994). Sedimentation on three Caribbean atolls: Glovers reef, Lighthouse reef and Turneffe islands, Belize. Facies, 31, 243-254.	Alacràn	7	0	0	0	26	11	8	0	0	40	0	0	0	0	0	0	0	0	0	0	0	0	0	1	0	0	6	0	0	0	0
Gischler, E. (1994). Sedimentation on three Caribbean atolls: Glovers reef, Lighthouse reef and Turneffe islands, Belize. Facies, 31, 243-254.	Alacràn	7	0	0	0	15	5	7	0	0	23	0	0	0	0	0	0	0	0	0	0	0	0	0	2	0	0	42	0	0	0	0
Gischler, E. (1994). Sedimentation on three Caribbean atolls: Glovers reef, Lighthouse reef and Turneffe islands, Belize. Facies, 31, 243-254.	Andros	6	0	0	0	24	33	12	0	0	17	0	0	0	0	0	0	0	0	0	0	0	0	0	6	0	0	2	0	0	0	0
Gischler, E. (1994). Sedimentation on three Caribbean atolls: Glovers reef, Lighthouse reef and Turneffe islands, Belize. Facies, 31, 243-254.	Hogsty	22	0	0	0	27	19	5	0	0	2	0	0	0	0	0	0	0	0	0	0	0	0	0	1	0	0	18	0	0	0	0
Gischler, E. (1994). Sedimentation on three Caribbean atolls: Glovers reef, Lighthouse reef and Turneffe islands, Belize. Facies, 31, 243-254.	Hogsty	10	0	0	0	4	1	4	0	0	1	0	0	0	0	0	0	0	0	0	0	0	0	0	1	0	0	76	0	0	0	0
Gischler, E. (1994). Sedimentation on three Caribbean atolls: Glovers reef, Lighthouse reef and Turneffe islands, Belize. Facies, 31, 243-254.	Courtown	10	0	0	0	35	21	3	0	0	28	0	0	0	0	0	0	0	0	0	0	0	0	0	0	0	0	0	0	0	0	0
Gischler, E. (1994). Sedimentation on three Caribbean atolls: Glovers reef, Lighthouse reef and Turneffe islands, Belize. Facies, 31, 243-254.	Courtown	12	0	0	0	28	21	6	0	0	28	0	0	0	0	0	0	0	0	0	0	0	0	0	1	0	0	2	0	0	0	0
Gischler, E. (1994). Sedimentation on three Caribbean atolls: Glovers reef, Lighthouse reef and Turneffe islands, Belize. Facies, 31, 243-254.	Albuquerque	9	0	0	0	30	21	2	0	0	32	0	0	0	0	0	0	0	0	0	0	0	0	0	1	0	0	2	0	0	0	0
Gischler, E. (1994). Sedimentation on three Caribbean atolls: Glovers reef, Lighthouse reef and Turneffe islands, Belize. Facies, 31, 243-254.	Albuquerque	12	0	0	0	20	14	6	0	0	31	0	0	0	0	0	0	0	0	0	0	0	0	0	3	0	0	12	0	0	0	0
Gischler, E. (1994). Sedimentation on three Caribbean atolls: Glovers reef, Lighthouse reef and Turneffe islands, Belize. Facies, 31, 243-254.	Roncador	15	0	0	0	25	24	3	0	0	17	0	0	0	0	0	0	0	0	0	0	0	0	0	1	0	0	11	0	0	0	0
Gischler, E. (1994). Sedimentation on three Caribbean atolls: Glovers reef, Lighthouse reef and Turneffe islands, Belize. Facies, 31, 243-254.	Roncador	12	0	0	0	22	12	5	0	0	37	0	0	0	0	0	0	0	0	0	0	0	0	0	0	0	0	7	0	0	0	0
Gischler, E. (1994). Sedimentation on three Caribbean atolls: Glovers reef, Lighthouse reef and Turneffe islands, Belize. Facies, 31, 243-254.	Serrana	5	0	0	0	33	24	3	0	0	17	0	0	0	0	0	0	0	0	0	0	0	0	0	1	0	0	13	0	0	0	0
Gischler, E. (1994). Sedimentation on three Caribbean atolls: Glovers reef, Lighthouse reef and Turneffe islands, Belize. Facies, 31, 243-254.	Serrana est	7	0	0	0	9	4	5	0	0	61	0	0	0	0	0	0	0	0	0	0	0	0	0	1	0	0	6	0	0	0	0
Gischler, E. (1994). Sedimentation on three Caribbean atolls: Glovers reef, Lighthouse reef and Turneffe islands, Belize. Facies, 31, 243-254.	Serrana ovest	10	0	0	0	8	1	3	0	0	13	0	0	0	0	0	0	0	0	0	0	0	0	0	1	0	0	59	0	0	0	0
Gischler, E. (1994). Sedimentation on three Caribbean atolls: Glovers reef, Lighthouse reef and Turneffe islands, Belize. Facies, 31, 243-254.	Belize (Glovers)	5	0	0	0	39	13	4	0	0	33	0	0	0	0	0	0	0	0	0	0	0	0	0	1	0	0	1	0	0	0	0
Gischler, E. (1994). Sedimentation on three Caribbean atolls: Glovers reef, Lighthouse reef and Turneffe islands, Belize. Facies, 31, 243-254.	Belize (Glovers)	21	0	0	0	11	1	3	0	0	23	0	0	0	0	0	0	0	0	0	0	0	0	0	1	0	0	16	0	0	0	0
Gischler, E. (1994). Sedimentation on three Caribbean atolls: Glovers reef, Lighthouse reef and Turneffe islands, Belize. Facies, 31, 243-254.	Belize (Lighthouse)	12	0	0	0	32	11	6	0	0	34	0	0	0	0	0	0	0	0	0	0	0	0	0	0	0	0	0	0	0	0	0
Gischler, E. (1994). Sedimentation on three Caribbean atolls: Glovers reef, Lighthouse reef and Turneffe islands, Belize. Facies, 31, 243-254.	Belize (Lighthouse)	19	0	0	0	7	6	5	0	0	29	0	0	0	0	0	0	0	0	0	0	0	0	0	1	0	0	11	0	0	0	0
Gischler, E. (1994). Sedimentation on three Caribbean atolls: Glovers reef, Lighthouse reef and Turneffe islands, Belize. Facies, 31, 243-254.	Belize (Turneffe)	9	0	0	0	32	4	6	0	0	43	0	0	0	0	0	0	0	0	0	0	0	0	0	0	0	0	0	0	0	0	0
Gischler, E. (1994). Sedimentation on three Caribbean atolls: Glovers reef, Lighthouse reef and Turneffe islands, Belize. Facies, 31, 243-254.	Belize (Turneffe)	16	0	0	0	5	1	4	0	0	59	0	0	0	0	0	0	0	0	0	0	0	0	0	1	0	0	0	0	0	0	0
Gischler, E., & Lomando, A. J. (1997). Holocene cemented beach deposits in Belize. Sedimentary Geology, 110(3-4), 277-297.	Cay Chapel 1	13.4	0	0	0	13.9	5.5	13.9	0	0	29.3	0	0	0	0	0	0	0	0	0	0	0	0	0	0	0	0	0	0	0	0	0
Gischler, E., & Lomando, A. J. (1997). Holocene cemented beach deposits in Belize. Sedimentary Geology, 110(3-4), 277-297.	Cay Chapel 2	14.7	0	0	0	4	0	12.7	0	0	41.8	0	0	0	0	0	0	0	0	0	0	0	0	0	0	0	0	0	0	0	0	0
Gischler, E., & Lomando, A. J. (1997). Holocene cemented beach deposits in Belize. Sedimentary Geology, 110(3-4), 277-297.	Rendezvouz Cay	7.1	0	0	0	37.5	15.7	6.1	0	0	30.9	0	0	0	0	0	0	0	0	0	0	0	0	0	2.7	0	0	0	0	0	0	0
Gischler, E., & Lomando, A. J. (1997). Holocene cemented beach deposits in Belize. Sedimentary Geology, 110(3-4), 277-297.	Tobacco Cay	6.5	0	0	0	35.8	24.7	1.7	0	0	31.3	0	0	0	0	0	0	0	0	0	0	0	0	0	0	0	0	0	0	0	0	0
Gischler, E., & Lomando, A. J. (1997). Holocene cemented beach deposits in Belize. Sedimentary Geology, 110(3-4), 277-297.	Southwater Cay. NE	11	0	0	0	30	11.5	4.5	0	0	40.5	0	0	0	0	0	0	0	0	0	0	0	0	0	2.5	0	0	0	0	0	0	0
Gischler, E., & Lomando, A. J. (1997). Holocene cemented beach deposits in Belize. Sedimentary Geology, 110(3-4), 277-297.	Southwater Cay. SW	4.6	0	0	0	35.1	11.1	7.6	0	0	41.6	0	0	0	0	0	0	0	0	0	0	0	0	0	0	0	0	0	0	0	0	0
Gischler, E., & Lomando, A. J. (1997). Holocene cemented beach deposits in Belize. Sedimentary Geology, 110(3-4), 277-297.	Carrie Bow Cay	5.3	0	0	0	41	15.2	4.5	0	0	32	0	0	0	0	0	0	0	0	0	0	0	0	0	0	0	0	0	0	0	0	0
Gischler, E., & Lomando, A. J. (1997). Holocene cemented beach deposits in Belize. Sedimentary Geology, 110(3-4), 277-297.	NE Sapodilla Cay	11	0	0	0	53.9	15.5	4.5	0	0	15.1	0	0	0	0	0	0	0	0	0	0	0	0	0	0	0	0	0	0	0	0	0
Gischler, E., & Lomando, A. J. (1997). Holocene cemented beach deposits in Belize. Sedimentary Geology, 110(3-4), 277-297.	Hunting Cay	6.5	0	0	0	37.5	12.8	3.5	0	0	37.2	0	0	0	0	0	0	0	0	0	0	0	0	0	2.5	0	0	0	0	0	0	0
Gischler, E., & Lomando, A. J. (1997). Holocene cemented beach deposits in Belize. Sedimentary Geology, 110(3-4), 277-297.	Lime Cay	2.1	0	0	0	64.5	7.1	4.6	0	0	20.4	0	0	0	0	0	0	0	0	0	0	0	0	0	1.3	0	0	0	0	0	0	0
Gischler, E., & Lomando, A. J. (1997). Holocene cemented beach deposits in Belize. Sedimentary Geology, 110(3-4), 277-297.	Deadman Cay	10	0	0	0	49.2	9.3	6.5	0	0	23	0	0	0	0	0	0	0	0	0	0	0	0	0	2	0	0	0	0	0	0	0
Gischler, E., & Lomando, A. J. (1997). Holocene cemented beach deposits in Belize. Sedimentary Geology, 110(3-4), 277-297.	Grand Bogue	10	0	0	0	11.4	4.1	22.4	0	0	21.1	0	0	0	0	0	0	0	0	0	0	0	0	0	0	0	0	0	0	0	0	0
Gischler, E., & Lomando, A. J. (1997). Holocene cemented beach deposits in Belize. Sedimentary Geology, 110(3-4), 277-297.	Cay Bokel	11.5	0	0	0	18.7	6.7	4.8	0	0	13.4	0	0	0	0	0	0	0	0	0	0	0	0	0	0	0	0	0	0	0	0	0
Gischler, E., & Lomando, A. J. (1997). Holocene cemented beach deposits in Belize. Sedimentary Geology, 110(3-4), 277-297.	Northeast Cay	5.9	0	0	0	36.5	16.2	7	0	0	30.9	0	0	0	0	0	0	0	0	0	0	0	0	0	0	0	0	0	0	0	0	0
Gischler, E., & Lomando, A. J. (1997). Holocene cemented beach deposits in Belize. Sedimentary Geology, 110(3-4), 277-297.	Long Cay	4.4	0	0	0	44.4	19.3	6.4	0	0	25.5	0	0	0	0	0	0	0	0	0	0	0	0	0	0	0	0	0	0	0	0	0
Gischler, E., & Lomando, A. J. (1997). Holocene cemented beach deposits in Belize. Sedimentary Geology, 110(3-4), 277-297.	Middle Cay	5.9	0	0	0	27.6	22.9	8	0	0	35.6	0	0	0	0	0	0	0	0	0	0	0	0	0	0	0	0	0	0	0	0	0
Gischler, E., & Lomando, A. J. (1997). Holocene cemented beach deposits in Belize. Sedimentary Geology, 110(3-4), 277-297.	Southwest Cay	8.5	0	0	0	21.6	15	3.9	0	0	51	0	0	0	0	0	0	0	0	0	0	0	0	0	0	0	0	0	0	0	0	0
Gischler, E., & Lomando, A. J. (1997). Holocene cemented beach deposits in Belize. Sedimentary Geology, 110(3-4), 277-297.	Sandbore Cay	4.8	0	0	0	54.5	21.2	3.4	0	0	15.5	0	0	0	0	0	0	0	0	0	0	0	0	0	0.5	0	0	0	0	0	0	0
Gischler, E., & Lomando, A. J. (1997). Holocene cemented beach deposits in Belize. Sedimentary Geology, 110(3-4), 277-297.	Halfmoon Cay. SE	11.7	0	0	0	50.8	17.6	3.1	0	0	16.3	0	0	0	0	0	0	0	0	0	0	0	0	0	0.5	0	0	0	0	0	0	0
Gischler, E., & Lomando, A. J. (1997). Holocene cemented beach deposits in Belize. Sedimentary Geology, 110(3-4), 277-297.	Halfmoon Cay. SW	3.2	0	0	0	54.4	30.9	2.5	0	0	8.5	0	0	0	0	0	0	0	0	0	0	0	0	0	0.5	0	0	0	0	0	0	0
Gischler, E., & Lomando, A. J. (1997). Holocene cemented beach deposits in Belize. Sedimentary Geology, 110(3-4), 277-297.	Ambergris Cay	9.3	0	0	0	1.4	10.2	10.2	0	0	39.7	0	0	0	0	0	0	0	0	0	0	0	0	0	0	0	0	0	0	0	0	0
Gischler, E., & Lomando, A. J. (1997). Holocene cemented beach deposits in Belize. Sedimentary Geology, 110(3-4), 277-297.	Cay Chapel	11.5	0	0	0	1.5	1.5	17.3	0	0	36.3	0	0	0	0	0	0	0	0	0	0	0	0	0	0	0	0	0	0	0	0	0
Gischler, E., & Lomando, A. J. (1997). Holocene cemented beach deposits in Belize. Sedimentary Geology, 110(3-4), 277-297.	Harry Jones Pt.	9.9	0	0	0	28.7	22.2	11.1	0	0	27.8	0	0	0	0	0	0	0	0	0	0	0	0	0	0	0	0	0	0	0	0	0
Gischler, E., & Lomando, A. J. (1997). Holocene cemented beach deposits in Belize. Sedimentary Geology, 110(3-4), 277-297.	Grand Bogue	12.9	0	0	0	11.9	5.2	16.7	0	0	15.7	0	0	0	0	0	0	0	0	0	0	0	0	0	0	0	0	0	0	0	0	0
Gischler, E., & Lomando, A. J. (1997). Holocene cemented beach deposits in Belize. Sedimentary Geology, 110(3-4), 277-297.	Calabash Cay	1	0	0	0	22.8	28.9	27	0	0	20.3	0	0	0	0	0	0	0	0	0	0	0	0	0	0	0	0	0	0	0	0	0
Gischler, E., & Lomando, A. J. (1997). Holocene cemented beach deposits in Belize. Sedimentary Geology, 110(3-4), 277-297.	Cay Bokel +0.7 m	8	0	0	0	25.2	6.5	7	0	0	21.7	0	0	0	0	0	0	0	0	0	0	0	0	0	0	0	0	0	0	0	0	0
Gischler, E., & Lomando, A. J. (1997). Holocene cemented beach deposits in Belize. Sedimentary Geology, 110(3-4), 277-297.	Cay Bokel +1.5 m	10.4	0	0	0	23.4	9.3	15.1	0	0	21.3	0	0	0	0	0	0	0	0	0	0	0	0	0	0	0	0	0	0	0	0	0
Gischler, E., & Lomando, A. J. (1997). Holocene cemented beach deposits in Belize. Sedimentary Geology, 110(3-4), 277-297.	Northern Cay	8.4	0	0	0	33	15.7	18	0	0	22.2	0	0	0	0	0	0	0	0	0	0	0	0	0	2.5	0	0	0	0	0	0	0
Gischler, E., & Lomando, A. J. (1997). Holocene cemented beach deposits in Belize. Sedimentary Geology, 110(3-4), 277-297.	Cay Chapel	6.8	0	0	0	18.1	9.4	2.5	0	0	37.9	0	0	0	0	0	0	0	0	0	0	0	0	0	0	0	0	0	0	0	0	0
Gischler, E., & Lomando, A. J. (1997). Holocene cemented beach deposits in Belize. Sedimentary Geology, 110(3-4), 277-297.	Harry Jones Pt.	1.9	0	0	0	18.3	13	7.8	0	0	27.4	0	0	0	0	0	0	0	0	0	0	0	0	0	0	0	0	0	0	0	0	0
Gischler, E., & Lomando, A. J. (1997). Holocene cemented beach deposits in Belize. Sedimentary Geology, 110(3-4), 277-297.	Calabash Cay	14.2	0	0	0	20.2	14.2	25	0	0	21.4	0	0	0	0	0	0	0	0	0	0	0	0	0	0	0	0	0	0	0	0	0
Gischler, E., & Lomando, A. J. (1997). Holocene cemented beach deposits in Belize. Sedimentary Geology, 110(3-4), 277-297.	Cay Bokel	14.6	0	0	0	29.3	9	1.3	0	0	20.2	0	0	0	0	0	0	0	0	0	0	0	0	0	0	0	0	0	0	0	0	0
Gischler, E., & Lomando, A. J. (1997). Holocene cemented beach deposits in Belize. Sedimentary Geology, 110(3-4), 277-297.	Long Cay. windward	3.7	0	0	0	36.2	17.1	0	0	0	20.7	0	0	0	0	0	0	0	0	0	0	0	0	0	0	0	0	0	0	0	0	0
Gischler, E., & Lomando, A. J. (1997). Holocene cemented beach deposits in Belize. Sedimentary Geology, 110(3-4), 277-297.	Long Cay. leeward	7	0	0	0	39.5	25	1	0	0	24.6	0	0	0	0	0	0	0	0	0	0	0	0	0	0	0	0	0	0	0	0	0
Gischler, E., & Lomando, A. J. (1997). Holocene cemented beach deposits in Belize. Sedimentary Geology, 110(3-4), 277-297.	Sandbore Cay	7.4	0	0	0	52.1	12.7	3.1	0	0	18	0	0	0	0	0	0	0	0	0	0	0	0	0	0	0	0	0	0	0	0	0
Gischler, E., & Lomando, A. J. (1997). Holocene cemented beach deposits in Belize. Sedimentary Geology, 110(3-4), 277-297.	Halfmoon. windward	11.9	0	0	0	37.3	14.7	1.4	0	0	12.6	0	0	0	0	0	0	0	0	0	0	0	0	0	0	0	0	0	0	0	0	0
Gischler, E., & Lomando, A. J. (1997). Holocene cemented beach deposits in Belize. Sedimentary Geology, 110(3-4), 277-297.	Halfmoon. leeward	12.2	0	0	0	36.7	13.6	2.7	0	0	8.8	0	0	0	0	0	0	0	0	0	0	0	0	0	0	0	0	0	0	0	0	0
Gischler, E., & Lomando, A. J. (1997). Holocene cemented beach deposits in Belize. Sedimentary Geology, 110(3-4), 277-297.	Cay Chapel	10	0	0	0	1.5	4.6	3	0	0	41.5	0	0	0	0	0	0	0	0	0	0	0	0	0	0	0	0	0	0	0	0	0
Gischler, E., & Lomando, A. J. (1997). Holocene cemented beach deposits in Belize. Sedimentary Geology, 110(3-4), 277-297.	Blackbird Cay	7.5	0	0	0	10	3.1	28.7	0	0	16.2	0	0	0	0	0	0	0	0	0	0	0	0	0	0	0	0	0	0	0	0	0
Gischler, E., & Lomando, A. J. (1997). Holocene cemented beach deposits in Belize. Sedimentary Geology, 110(3-4), 277-297.	Harry Jones Pt.	4.8	0	0	0	19.5	13.9	11.1	0	0	22.3	0	0	0	0	0	0	0	0	0	0	0	0	0	0	0	0	0	0	0	0	0
Gischler, E., & Lomando, A. J. (1997). Holocene cemented beach deposits in Belize. Sedimentary Geology, 110(3-4), 277-297.	Cay Bokel	10.4	0	0	0	19.6	4.9	9.8	0	0	20.8	0	0	0	0	0	0	0	0	0	0	0	0	0	0	0	0	0	0	0	0	0
Gischler, E., & Lomando, A. J. (1997). Holocene cemented beach deposits in Belize. Sedimentary Geology, 110(3-4), 277-297.	Long Cay	10.7	0	0	0	35.9	7.1	0.7	0	0	16.5	0	0	0	0	0	0	0	0	0	0	0	0	0	0	0	0	0	0	0	0	0
Gischler, E., & Lomando, A. J. (1997). Holocene cemented beach deposits in Belize. Sedimentary Geology, 110(3-4), 277-297.	Halfmoon. windward	9.8	0	0	0	40.1	21.6	3	0	0	5.5	0	0	0	0	0	0	0	0	0	0	0	0	0	0	0	0	0	0	0	0	0
Gischler, E., & Lomando, A. J. (1997). Holocene cemented beach deposits in Belize. Sedimentary Geology, 110(3-4), 277-297.	Halfmoon. Leeward	9.3	0	0	0	43.7	18.7	3.1	0	0	11.2	0	0	0	0	0	0	0	0	0	0	0	0	0	0	0	0	0	0	0	0	0
Reymond, C. E., Zihrul, K. S., Halfar, J., Riegl, B., Humphreys, A., & Westphal, H. (2016). Heterozoan carbonates from the equatorial rocky reefs of the Galápagos Archipelago. Sedimentology, 63(4), 940-958.	Far North	0	19.5	6	0	10.9	5.7	0	0	0	0	0	0	0	0	1.8	4.5	2.3	17.8		0	0	0	0	3.9	0	0	0	0	0	0	0		27.7
Reymond, C. E., Zihrul, K. S., Halfar, J., Riegl, B., Humphreys, A., & Westphal, H. (2016). Heterozoan carbonates from the equatorial rocky reefs of the Galápagos Archipelago. Sedimentology, 63(4), 940-958.	North	0	14.2	6.8	0	7.1	15.7	0	0	0	0	0	0	0	0	9.1	6.1	9	22.6		0	0	0	0	6.7	0	0	0	0	0	0	0		2.8
Reymond, C. E., Zihrul, K. S., Halfar, J., Riegl, B., Humphreys, A., & Westphal, H. (2016). Heterozoan carbonates from the equatorial rocky reefs of the Galápagos Archipelago. Sedimentology, 63(4), 940-958.	Central East	0	17.5	7.7	0	6	18.7	0	0	0	0	0	0	0	0	9.9	6.7	8.5	14.4		0	0	0	0	5.5	0	0	0	0	0	0	0		5.1
Reymond, C. E., Zihrul, K. S., Halfar, J., Riegl, B., Humphreys, A., & Westphal, H. (2016). Heterozoan carbonates from the equatorial rocky reefs of the Galápagos Archipelago. Sedimentology, 63(4), 940-958.	West	0	16.1	3.6	0	0.3	5.8	0	0	0	0	0	0	0	0	9	17.6	7.7	19.4		0	0	0	0	3.9	0	0	0	0	0	0	0		16.5
Reymond, C. E., Zihrul, K. S., Halfar, J., Riegl, B., Humphreys, A., & Westphal, H. (2016). Heterozoan carbonates from the equatorial rocky reefs of the Galápagos Archipelago. Sedimentology, 63(4), 940-958.	Elizabeth	0	10.7	5.1	0	0.2	3.7	0	0	0	0	0	0	0	0	9.9	10.9	4.6	38.2		0	0	0	0	2.6	0	0	0	0	0	0	0		14.1
Reijmer, J. J., Bauch, T., & Schaefer, P. (2012). Carbonate facies patterns in surface sediments of upwelling and non‐upwelling shelf environments (Panama, East Pacific). Sedimentology, 59(1), 32-56.	Golfo di Panama	0	7.5	22.5	0	0.1	1.6	3.1	3.8	0	0	0	0	0.4	0	3.3	1.6	1.6	11.2	0	0	0	0	0	1.7	0	0	0	0	0	0	0		36.6
Reijmer, J. J., Bauch, T., & Schaefer, P. (2012). Carbonate facies patterns in surface sediments of upwelling and non‐upwelling shelf environments (Panama, East Pacific). Sedimentology, 59(1), 32-56.	Golfo di Chiriquì	0	11.1	20.5	0	3.7	3.9	2.6	6.6	0	0	0	0	0.8	0	3.8	1.7	3.9	2.9	0	0	0	0	0	4.3	0	0	0	0	0	0	0		34
Michel, J., Vicens, G. M., & Westphal, H. (2011). Modern heterozoan carbonates from a eutrophic tropical shelf (Mauritania). Journal of Sedimentary Research, 81(9), 641-655.	11511B	0	1.5	40.3	0.1	0	0	32.5	4	2.4	0	0	0	3.6	0	4.9	0.1	0	0.1	0	4.8	1.2	0	0	0.1	0	0	0.4	0	0.4	0	0		3.6
Michel, J., Vicens, G. M., & Westphal, H. (2011). Modern heterozoan carbonates from a eutrophic tropical shelf (Mauritania). Journal of Sedimentary Research, 81(9), 641-655.	11511C	0	5.9	46.3	0	0	0	10	2.2	0	0	0	0.1	1	0	6.6	0	1.1	5.3	0	0.2	0.4	0	0	5.7	0	0	0.8	0	0	0	0		14.5
Michel, J., Vicens, G. M., & Westphal, H. (2011). Modern heterozoan carbonates from a eutrophic tropical shelf (Mauritania). Journal of Sedimentary Research, 81(9), 641-655.	11511D	0	3.5	32.7	0	0	0	25.7	2.7	0	0	0	0	3.7	0	6.1	0	0.1	0.4	0	0.3	4.9	0	0	12.5	0	0	2.3	0	0	0	0		5.2
Michel, J., Vicens, G. M., & Westphal, H. (2011). Modern heterozoan carbonates from a eutrophic tropical shelf (Mauritania). Journal of Sedimentary Research, 81(9), 641-655.	11511E	0	0.1	29.1	4.9	0	0	44.7	4.8	0.2	0	0	0	2.1	0	0.3	0	0.1	0.4	0	0	0	0	0	1.7	0	0	4.9	0	0	0	0		6.9
Michel, J., Vicens, G. M., & Westphal, H. (2011). Modern heterozoan carbonates from a eutrophic tropical shelf (Mauritania). Journal of Sedimentary Research, 81(9), 641-655.	11511F	0	2.3	51.4	0	0	0	25.2	3.8	3.1	0	0	0	4.2	0	0.3	1	0.4	0	0	0	0	0	0	1.2	0	0	1.6	0	0	0	0		5.4
Michel, J., Vicens, G. M., & Westphal, H. (2011). Modern heterozoan carbonates from a eutrophic tropical shelf (Mauritania). Journal of Sedimentary Research, 81(9), 641-655.	11511G	0	3.4	47.7	0	0	0	15.2	4.5	0	0	0	0	0.4	0	5.5	0	0.6	2.9	0	0	1.3	0	0	5.8	0	0	1.1	0	0	0	0		11.7
Michel, J., Vicens, G. M., & Westphal, H. (2011). Modern heterozoan carbonates from a eutrophic tropical shelf (Mauritania). Journal of Sedimentary Research, 81(9), 641-655.	11513	0	2.5	63.1	0.1	0	0	11.2	1	0	0	0	0	0.3	0	13.5	0	0.8	1	0	0	0	0	0	3.8	0	0	0.2	0	0.2	0	0		2.5
Michel, J., Vicens, G. M., & Westphal, H. (2011). Modern heterozoan carbonates from a eutrophic tropical shelf (Mauritania). Journal of Sedimentary Research, 81(9), 641-655.	11514	0	1.5	46.3	0	0	0	1.9	0.2	0	0	0	0.2	0.1	0	0.3	0	0.3	4.6	0	0	0	0	0	0.2	0	0	0	0	0.3	0	0		44.1
Michel, J., Vicens, G. M., & Westphal, H. (2011). Modern heterozoan carbonates from a eutrophic tropical shelf (Mauritania). Journal of Sedimentary Research, 81(9), 641-655.	11515	0	2.7	71.7	0.1	0	0	0.9	0	0	0	0	0.1	0	0	1	0	0.7	15.1	0	0	0	0	0	0.2	0	0	0	0	0.1	0	0		7.4
Michel, J., Vicens, G. M., & Westphal, H. (2011). Modern heterozoan carbonates from a eutrophic tropical shelf (Mauritania). Journal of Sedimentary Research, 81(9), 641-655.	11516	0	3.1	40.8	0	0	0	0.2	0	0	0	0	0	0	0	0.2	0	0.3	33	0	0	0	0	0	0.9	0	0	0	0	0	0	0		21.5
Michel, J., Vicens, G. M., & Westphal, H. (2011). Modern heterozoan carbonates from a eutrophic tropical shelf (Mauritania). Journal of Sedimentary Research, 81(9), 641-655.	11522	0	2.3	65.9	0	0	0	4.4	11.8	0.6	0	0	0	0.2	0	0.6	0	1.9	0.6	0	0	0.6	0	0	0	0	0	0	0	2.4	0	0		8.7
Michel, J., Vicens, G. M., & Westphal, H. (2011). Modern heterozoan carbonates from a eutrophic tropical shelf (Mauritania). Journal of Sedimentary Research, 81(9), 641-655.	11524	0	5.4	47.3	0.2	0.3	0	7.8	1.2	0	0	0	0.4	0.1	0	13.3	0	3.5	2.6	0	0	0	0	0	8.4	0	0	0	0	1.1	0	0		8.4
Michel, J., Vicens, G. M., & Westphal, H. (2011). Modern heterozoan carbonates from a eutrophic tropical shelf (Mauritania). Journal of Sedimentary Research, 81(9), 641-655.	11525	0	1.6	67.6	0	0	0	17	2.6	0	0	0	0	0	0	4.9	1.3	2.2	0.1	0	0	0	0	0	0.4	0	0	0	0	0	0	0		2.2
Michel, J., Vicens, G. M., & Westphal, H. (2011). Modern heterozoan carbonates from a eutrophic tropical shelf (Mauritania). Journal of Sedimentary Research, 81(9), 641-655.	11526	0	1.3	39.6	0	0	0	9.3	0	0	0	0	0.1	0.4	0	15.2	0	0.1	0.9	0	0	0.4	0	0	2.2	0	0	0	0	0	0	0		30.3
Michel, J., Vicens, G. M., & Westphal, H. (2011). Modern heterozoan carbonates from a eutrophic tropical shelf (Mauritania). Journal of Sedimentary Research, 81(9), 641-655.	11527	0	0.6	19.3	0	0	0	13.3	0	0	0	0	0	0	0	2.5	0	0.2	3.2	0	0	0	0	0	0	0	0	0	0	0.8	0	0		60.1
Michel, J., Vicens, G. M., & Westphal, H. (2011). Modern heterozoan carbonates from a eutrophic tropical shelf (Mauritania). Journal of Sedimentary Research, 81(9), 641-655.	11528	0	3	58.2	0	0	0	0.8	0	0	0	0	0	0.2	0	1	0	0.7	21.2	0	0	0	0	0	0.1	0	0	0	0	0.5	0	0		14.5
Michel, J., Vicens, G. M., & Westphal, H. (2011). Modern heterozoan carbonates from a eutrophic tropical shelf (Mauritania). Journal of Sedimentary Research, 81(9), 641-655.	11529	0	2	61.8	0	0	0	0.3	0	0	0	0	0	0.1	0	0.2	0	0.3	13.5	0	0	0	0	0	0.4	0	0	0	0	0.4	0	0		21.1
Michel, J., Vicens, G. M., & Westphal, H. (2011). Modern heterozoan carbonates from a eutrophic tropical shelf (Mauritania). Journal of Sedimentary Research, 81(9), 641-655.	11530	0	2.9	69.7	0.2	0	0	5.8	0.7	0	0	0	0.1	0.3	0	11.6	0	0.4	1.4	0	0	0.4	0	0	4.2	0	0	0.5	0	0	0	0		1.8
Michel, J., Vicens, G. M., & Westphal, H. (2011). Modern heterozoan carbonates from a eutrophic tropical shelf (Mauritania). Journal of Sedimentary Research, 81(9), 641-655.	11531	0	1.2	64.6	0	0	0	8.6	0.6	0	0	0	0.3	0.6	0	16.7	0	0.4	0.5	0	0	0.1	0	0	3.5	0	0	0	0	0.2	0	0		2.6
Michel, J., Vicens, G. M., & Westphal, H. (2011). Modern heterozoan carbonates from a eutrophic tropical shelf (Mauritania). Journal of Sedimentary Research, 81(9), 641-655.	11532	0	4.3	75.3	0.1	0	0	1.4	0	0	0	0	0.4	0	0	2.7	0	2.6	5.4	0	0	0	0	0	0.9	0	0	0	0	0.5	0	0		6.4
Michel, J., Vicens, G. M., & Westphal, H. (2011). Modern heterozoan carbonates from a eutrophic tropical shelf (Mauritania). Journal of Sedimentary Research, 81(9), 641-655.	11533	0	4	59.4	0.1	0	0	4	0.3	0	0	0	0	0	0	8	0	1.5	7.7	0	0	0.1	0	0	3.1	0	0	0	0	1.7	0	0		10.3
Michel, J., Vicens, G. M., & Westphal, H. (2011). Modern heterozoan carbonates from a eutrophic tropical shelf (Mauritania). Journal of Sedimentary Research, 81(9), 641-655.	11534	0	2.8	89.7	0	0	0	4.3	0.1	0	0	0	0.2	0	0	0.8	0.1	0.9	0.4	0	0	0	0	0	0.3	0	0	0	0	0	0	0		0.4
Michel, J., Vicens, G. M., & Westphal, H. (2011). Modern heterozoan carbonates from a eutrophic tropical shelf (Mauritania). Journal of Sedimentary Research, 81(9), 641-655.	11535	0	1.7	45.1	0	0	0	12.1	32	0.2	0	0	0.2	1.3	0	2.2	0	0.7	0	0	0	0.3	0	0	0.7	0	0	0.8	0	0.2	0	0		2.7
Michel, J., Vicens, G. M., & Westphal, H. (2011). Modern heterozoan carbonates from a eutrophic tropical shelf (Mauritania). Journal of Sedimentary Research, 81(9), 641-655.	11540	0	2.2	19.2	0	0	0	35	29.8	0	0	0	0	1	0	0	1	0	0	0	0	0	0	0	8.9	0	0	0.6	0	0.5	0	0		1.5
Michel, J., Vicens, G. M., & Westphal, H. (2011). Modern heterozoan carbonates from a eutrophic tropical shelf (Mauritania). Journal of Sedimentary Research, 81(9), 641-655.	11547	0	0.8	64.1	0	0	0	14.1	12.5	1	0	0	0	0	0	3.3	0	1.5	0	0	0	0.3	0	0	1.2	0	0	0	0	0.1	0	0		1.1
Michel, J., Vicens, G. M., & Westphal, H. (2011). Modern heterozoan carbonates from a eutrophic tropical shelf (Mauritania). Journal of Sedimentary Research, 81(9), 641-655.	11549	0	1.7	67.6	0.1	0	0	25.6	2	0	0	0	0	0	0	1.2	0	0	0	0	0	0	0	0	0.4	0	0	0	0	0.7	0	0		0.7
Michel, J., Vicens, G. M., & Westphal, H. (2011). Modern heterozoan carbonates from a eutrophic tropical shelf (Mauritania). Journal of Sedimentary Research, 81(9), 641-655.	11591	0	3.3	34.4	0	0	6.9	1.1	0	0	0	0	0	0	0	1	0.4	0.5	14.1	0	0	0	0	0	0	0	0	0	0	8.7	0	0		29.8
Michel, J., Vicens, G. M., & Westphal, H. (2011). Modern heterozoan carbonates from a eutrophic tropical shelf (Mauritania). Journal of Sedimentary Research, 81(9), 641-655.	11593	0	6.2	19.5	0	0	0	37.5	2.1	0	0	0	0.1	3.6	0	9.2	0	0.1	1.1	0	0	2.9	0	0	5.4	0	0	0.2	0	0	0	0		12.1
Michel, J., Vicens, G. M., & Westphal, H. (2011). Modern heterozoan carbonates from a eutrophic tropical shelf (Mauritania). Journal of Sedimentary Research, 81(9), 641-655.	11594	0	5.5	19.2	0	0	0	28.4	0.8	0	0	0	0.1	2.5	0	18.4	0	2.9	4.1	0	0	0.7	0	0	5.8	0	0	0	0	0	0	0		11.5
Michel, J., Vicens, G. M., & Westphal, H. (2011). Modern heterozoan carbonates from a eutrophic tropical shelf (Mauritania). Journal of Sedimentary Research, 81(9), 641-655.	11595	0	9.9	19.1	0.4	0.9	0	33.9	21.7	0.6	0	0	0	0.3	0	2.9	0	3.6	0.1	0	0	0	0	0	3.2	0	0	3.1	0	0.4	0	0		0
Michel, J., Vicens, G. M., & Westphal, H. (2011). Modern heterozoan carbonates from a eutrophic tropical shelf (Mauritania). Journal of Sedimentary Research, 81(9), 641-655.	11597	0	1.7	12.7	0	0	0	3.8	0	0	0	0	0	0	0	1	0	0.1	10.5	0	0	0	0	0	0.1	0	0	0	0	0	0	0		70.1
Michel, J., Vicens, G. M., & Westphal, H. (2011). Modern heterozoan carbonates from a eutrophic tropical shelf (Mauritania). Journal of Sedimentary Research, 81(9), 641-655.	11601	0	1.4	83.2	0	0	0	0	0	0	0	0	0	0	0	0.9	0.4	0.3	11	0	0	0	0	0	0	0	0	0	0	0.1	0	0		2.6
Michel, J., Vicens, G. M., & Westphal, H. (2011). Modern heterozoan carbonates from a eutrophic tropical shelf (Mauritania). Journal of Sedimentary Research, 81(9), 641-655.	11602	0	1.8	78.2	0.2	0	0	0.2	0	0	0	0	0.4	0	0	0.9	0	0.5	10.9	0	0	0	0	0	0.1	0	0	0	0	0.1	0	0		6.7
Michel, J., Vicens, G. M., & Westphal, H. (2011). Modern heterozoan carbonates from a eutrophic tropical shelf (Mauritania). Journal of Sedimentary Research, 81(9), 641-655.	11603	0	1.7	22.3	0.1	0	0	6.7	0.3	0	0	0	0	0.1	0	1.6	0	0.5	12.4	0	0	0	0	0	1.2	0	0	0	0	0.3	0	0		52.9
Michel, J., Vicens, G. M., & Westphal, H. (2011). Modern heterozoan carbonates from a eutrophic tropical shelf (Mauritania). Journal of Sedimentary Research, 81(9), 641-655.	11604	0	1.4	24.6	0	0	0	2	0	0	0	0	0.1	0	0	5.7	0	0.3	27.5	0	0	0	0	0	4.7	0	0	0	0	0.3	0	0		33.2
Michel, J., Vicens, G. M., & Westphal, H. (2011). Modern heterozoan carbonates from a eutrophic tropical shelf (Mauritania). Journal of Sedimentary Research, 81(9), 641-655.	11606	0	1.2	11.5	0	0	0	10.3	0	0	0	0	0	0	0	5.7	0	1.4	8.1	0	0	0	0	0	0.1	0	0	0	0	0.3	0	0		61.5
Michel, J., Vicens, G. M., & Westphal, H. (2011). Modern heterozoan carbonates from a eutrophic tropical shelf (Mauritania). Journal of Sedimentary Research, 81(9), 641-655.	11607	0	0.3	47.7	0	0	0	14.1	0	0.4	0	0	0	1.5	0	2.2	1.8	0.9	10.7	0	0	0	0	0	0	0	0	0	0	0.9	0	0		19.4
Michel, J., Vicens, G. M., & Westphal, H. (2011). Modern heterozoan carbonates from a eutrophic tropical shelf (Mauritania). Journal of Sedimentary Research, 81(9), 641-655.	11613	0	2.3	50.4	0	0	0	12.2	20.9	0.4	0	0	0	0.4	0	2.8	0	3.4	0.1	0	0	0	0	0	3.8	0	0	0	0	0.1	0	0		3.1
Michel, J., Vicens, G. M., & Westphal, H. (2011). Modern heterozoan carbonates from a eutrophic tropical shelf (Mauritania). Journal of Sedimentary Research, 81(9), 641-655.	11614	0	3.2	45.5	0	0	0	20.2	9.9	0.6	0	0	0.4	1.9	0	1.5	0.6	2.7	0.7	0	0.6	0	0	0	2.5	0	0	0	0	2.1	0	0		7.7
Hoskin, C. M., & Nelson, R. V. (1969). Modern marine carbonate sediment, Alexander Archipelago, Alaska. Journal of Sedimentary Research, 39(2), 581-590.	BIH	16	0	0	0	0	0	2	0	0	0	0	0	0	0	16	0	64	0	0	0	0	0	0	0	0	0	0	0	0	0	2	0	6
Hoskin, C. M., & Nelson, R. V. (1969). Modern marine carbonate sediment, Alexander Archipelago, Alaska. Journal of Sedimentary Research, 39(2), 581-590.	BGR	13	0	0	0	0	0	2	0	0	0	0	0	0	0	7	0	0	75	0	0	0	0	0	0	0	0	0	0	0	0	3	0	16
Hoskin, C. M., & Nelson, R. V. (1969). Modern marine carbonate sediment, Alexander Archipelago, Alaska. Journal of Sedimentary Research, 39(2), 581-590.	BGW	11	0	0	0	0	0	1	0	0	0	0	0	0	0	6	0	0	78	0	0	0	0	0	0	0	0	0	0	0	0	3	0	26
Hoskin, C. M., & Nelson, R. V. (1969). Modern marine carbonate sediment, Alexander Archipelago, Alaska. Journal of Sedimentary Research, 39(2), 581-590.	BFB	21	0	0	0	0	0	0	0	0	0	0	0	0	0	3	0	0	74	0	0	0	0	0	0	0	0	0	0	0	0	2	0	14
Hoskin, C. M., & Nelson, R. V. (1969). Modern marine carbonate sediment, Alexander Archipelago, Alaska. Journal of Sedimentary Research, 39(2), 581-590.	BFW	16	0	0	0	0	0	1	0	0	0	0	0	0	0	9	0	0	71	0	0	0	0	0	0	0	0	0	0	0	0	3	0	18
Hoskin, C. M., & Nelson, R. V. (1969). Modern marine carbonate sediment, Alexander Archipelago, Alaska. Journal of Sedimentary Research, 39(2), 581-590.	BGF	36	0	0	0	0	0	0	0	0	0	0	0	0	0	1	0	0	60	0	0	0	0	0	0	0	0	0	0	0	0	3	0	47
Hoskin, C. M., & Nelson, R. V. (1969). Modern marine carbonate sediment, Alexander Archipelago, Alaska. Journal of Sedimentary Research, 39(2), 581-590.	BGI	26	0	0	0	0	0	0	0	0	0	0	0	0	0	0	0	0	71	0	0	0	0	0	0	0	0	0	0	0	0	3	0	54
Hoskin, C. M., & Nelson, R. V. (1969). Modern marine carbonate sediment, Alexander Archipelago, Alaska. Journal of Sedimentary Research, 39(2), 581-590.	BIA	21	0	0	0	0	0	8	0	0	0	0	0	0	0	24	0	0	37	0	0	0	0	0	0	0	0	0	0	0	0	10	0	63
Benedetti, A., & Frezza, V. (2016). Benthic foraminiferal assemblages from shallow-water environments of northeastern Sardinia (Italy, Mediterranean Sea). Facies, 62(2), 14.	RL1	0	0.7	0.3	0	0	2.7	5	0	0	0	0	0	0.3	0	0.3	0.3	0.7	0	0	0	0	0	0.3	0	0	0	0	0	0	0	29.3	0	60.7
Benedetti, A., & Frezza, V. (2016). Benthic foraminiferal assemblages from shallow-water environments of northeastern Sardinia (Italy, Mediterranean Sea). Facies, 62(2), 14.	RL2	0	1.3	0.7	0	0	0.7	1.3	0	0	0	0	0	0	0	1.7	1.7	0.7	0	0	0	0	0	0	0	0	0	0	0	0	0	1.3	0	90.7
Benedetti, A., & Frezza, V. (2016). Benthic foraminiferal assemblages from shallow-water environments of northeastern Sardinia (Italy, Mediterranean Sea). Facies, 62(2), 14.	RL3	0	2	1.3	0	0	1	6.7	0	0	0	0	0.3	1	0	1.3	0	0.3	0.3	0	0	0	0	0	0	0	0	0	0	0	0	6.3	0	79.4
Benedetti, A., & Frezza, V. (2016). Benthic foraminiferal assemblages from shallow-water environments of northeastern Sardinia (Italy, Mediterranean Sea). Facies, 62(2), 14.	RP1	0	1	0.3	0	0	0	10.7	0	0	0	0	0	0	0	0.3	0	0.3	0	0	0	0.3	0	0	0	0	0	0	0	0	0	24	0	63
Benedetti, A., & Frezza, V. (2016). Benthic foraminiferal assemblages from shallow-water environments of northeastern Sardinia (Italy, Mediterranean Sea). Facies, 62(2), 14.	RP2	0	0	0	0	0	0	7.3	0	0	0	0	0	0	0	1	0	0.3	0	0	0	0	0	0	0	0	0	0	0	0	0	28.7	0	62.7
Benedetti, A., & Frezza, V. (2016). Benthic foraminiferal assemblages from shallow-water environments of northeastern Sardinia (Italy, Mediterranean Sea). Facies, 62(2), 14.	RP3	0	0	0	0	0	0	5.3	0	0	0	0	0	0	0	0.7	0	0.3	0	0	0	0	0	0	0	0	0	0	0	0	0	36	0	57.7
Benedetti, A., & Frezza, V. (2016). Benthic foraminiferal assemblages from shallow-water environments of northeastern Sardinia (Italy, Mediterranean Sea). Facies, 62(2), 14.	RP4	0	3	0.7	0.3	0	1.7	23.7	0	0	0	0	0	0	0	0.7	0.3	3	0	0	0	0.3	0	0	0	0	0	0	0	0	0	20.3	0	45.9
Benedetti, A., & Frezza, V. (2016). Benthic foraminiferal assemblages from shallow-water environments of northeastern Sardinia (Italy, Mediterranean Sea). Facies, 62(2), 14.	RP5	0	0.7	1.3	0.3	0	2.7	13	0	0	0	0	0	0.3	0	1.7	0.3	0.3	0	0	0	0	0	0	0	0	0	0	0	0	0	25.3	0	54
Benedetti, A., & Frezza, V. (2016). Benthic foraminiferal assemblages from shallow-water environments of northeastern Sardinia (Italy, Mediterranean Sea). Facies, 62(2), 14.	RP6	0	2	1	0	0	3.7	15	0	0	0	0	0	0	0	0	0.7	1.7	0	0	0	0.3	0	0	0	0	0	0	0	0	0	7	0	68.7
Benedetti, A., & Frezza, V. (2016). Benthic foraminiferal assemblages from shallow-water environments of northeastern Sardinia (Italy, Mediterranean Sea). Facies, 62(2), 14.	RP7	0	4.3	3.3	0	0	3.3	33	0	0	0	0	0	0	0	1	0.7	1.7	0	0	0	0	0	0	0	0	0	0	0	0	0	11	0	41.6
Benedetti, A., & Frezza, V. (2016). Benthic foraminiferal assemblages from shallow-water environments of northeastern Sardinia (Italy, Mediterranean Sea). Facies, 62(2), 14.	LM1	0	0.7	0	0	0	4.7	8.3	0	0	0	0	0	0	0	0	0	1.3	0	0	0	0	0	0	0	0	0	0	0	0	0	11	0	74
Benedetti, A., & Frezza, V. (2016). Benthic foraminiferal assemblages from shallow-water environments of northeastern Sardinia (Italy, Mediterranean Sea). Facies, 62(2), 14.	LM2	0	1	1	0	0	3.3	3.3	0	0	0	0	0	0.3	0	1	0.3	1	0	0	0	0	0	0.3	0	0	0	0	0	0	0	5.3	0	83
Benedetti, A., & Frezza, V. (2016). Benthic foraminiferal assemblages from shallow-water environments of northeastern Sardinia (Italy, Mediterranean Sea). Facies, 62(2), 14.	LM3	0	1	0.3	0	0	2.3	12.7	0	0	0	0	0	0	0	0	0.3	1.3	0	0	0	0.3	0	0	0	0	0	0	0	0	0	8.3	0	73.4
Bracchi, V. A., & Basso, D. (2012). The contribution of calcareous algae to the biogenic carbonates of the continental shelf: Pontian Islands, Tyrrhenian Sea, Italy. Geodiversitas, 34(1), 61-76.	minau89be91	3	0	0	0	0	81	0.4	0	0	0	0	0	0	0	0	0	1	0	0	0	0.3	0	0	0	0	0	0	0	0	0	14.3		0
Bracchi, V. A., & Basso, D. (2012). The contribution of calcareous algae to the biogenic carbonates of the continental shelf: Pontian Islands, Tyrrhenian Sea, Italy. Geodiversitas, 34(1), 61-76.	minau89be92	1.1	0	0	0	0	4.6	0	0	0	0	0	0	0	0	0	0	0	0	0	0	0	0	0	0	0	0	0	0	0	0	3.3		91
Bracchi, V. A., & Basso, D. (2012). The contribution of calcareous algae to the biogenic carbonates of the continental shelf: Pontian Islands, Tyrrhenian Sea, Italy. Geodiversitas, 34(1), 61-76.	minau89be105	10.9	0	0	0	0	67.6	1.1	0	0	0	0	0	0	0	0	0	19	0	0	0	0	0	0	0	0	0	0	0	0	0	1.4		0
Bracchi, V. A., & Basso, D. (2012). The contribution of calcareous algae to the biogenic carbonates of the continental shelf: Pontian Islands, Tyrrhenian Sea, Italy. Geodiversitas, 34(1), 61-76.	mine89be107	1.8	0	0	0	0	15	0	0	0	0	0	0	0	0	0	0	3.1	0	0	0	0	0	0	0	0	0	0	0	0	0	80		0
Bracchi, V. A., & Basso, D. (2012). The contribution of calcareous algae to the biogenic carbonates of the continental shelf: Pontian Islands, Tyrrhenian Sea, Italy. Geodiversitas, 34(1), 61-76.	mine89be108	1.2	0	0	0	0	29.3	0	0	0	0	0	0	0	0	0	0	0	0	0	0	0	0	0	0	0	0	0	0	0	0	69.4		0
Bracchi, V. A., & Basso, D. (2012). The contribution of calcareous algae to the biogenic carbonates of the continental shelf: Pontian Islands, Tyrrhenian Sea, Italy. Geodiversitas, 34(1), 61-76.	mine89be109	1.8	0	0	0	0	12.4	0.4	0	0	0	0	0	0	0	0.5	0	0.7	0	0	0	0	0	0	0	0	0	0	0	0	0	84.2		0
Bracchi, V. A., & Basso, D. (2012). The contribution of calcareous algae to the biogenic carbonates of the continental shelf: Pontian Islands, Tyrrhenian Sea, Italy. Geodiversitas, 34(1), 61-76.	mine89be118	0.6	0	0	0	0	5.2	0.1	0	0	0	0	0	0	0	0	0	0.8	0	0	0	0	0	0	0	0	0	0	0	0	0	93.3		0
Bracchi, V. A., & Basso, D. (2012). The contribution of calcareous algae to the biogenic carbonates of the continental shelf: Pontian Islands, Tyrrhenian Sea, Italy. Geodiversitas, 34(1), 61-76.	mine89be119	0.8	0	0	0	0	5.1	0.1	0	0	0	0	0	0	0	0	0	3	0	0	0	0	0	0	0	0	0	0	0	0	0	91.1		0
Bracchi, V. A., & Basso, D. (2012). The contribution of calcareous algae to the biogenic carbonates of the continental shelf: Pontian Islands, Tyrrhenian Sea, Italy. Geodiversitas, 34(1), 61-76.	mine89be141	2.2	0	0	0	0	18	0.2	0	0	0	0	0	0	0	0	0	0	0	0	0	0	0	0	0	0	0	0	0	0	0	79.6		0
Bracchi, V. A., & Basso, D. (2012). The contribution of calcareous algae to the biogenic carbonates of the continental shelf: Pontian Islands, Tyrrhenian Sea, Italy. Geodiversitas, 34(1), 61-76.	mine89be143	0.4	0	0	0	0	10.9	0	0	0	0	0	0	0	0	0	0	0.6	0	0	0	0	0	0	0	0	0	0	0	0	0	88.1		0
Bracchi, V. A., & Basso, D. (2012). The contribution of calcareous algae to the biogenic carbonates of the continental shelf: Pontian Islands, Tyrrhenian Sea, Italy. Geodiversitas, 34(1), 61-76.	mine89be144-146	5.9	0	0	0	0	83.5	0	0	0	0	0	0	0	0	0	0	2.2	0	0	0	0	0	0	0	0	0	0	0	0	0	8.4		0
Bracchi, V. A., & Basso, D. (2012). The contribution of calcareous algae to the biogenic carbonates of the continental shelf: Pontian Islands, Tyrrhenian Sea, Italy. Geodiversitas, 34(1), 61-76.	mine89be151	5.4	0	0	0	0	0.6	0	0	0	0	0	0	0	0	0	0	0	0	0	0	0	0	0	0	0	0	0	0	0	0	2.5		91.5
Bracchi, V. A., & Basso, D. (2012). The contribution of calcareous algae to the biogenic carbonates of the continental shelf: Pontian Islands, Tyrrhenian Sea, Italy. Geodiversitas, 34(1), 61-76.	mine89be159	4.7	0	0	0	0	84.2	0	0	0	0	0	0	0	0	0	0	0	0	0	0	0	0	0	0	0	0	0	0	0	0	11.1		0
Bracchi, V. A., & Basso, D. (2012). The contribution of calcareous algae to the biogenic carbonates of the continental shelf: Pontian Islands, Tyrrhenian Sea, Italy. Geodiversitas, 34(1), 61-76.	mine89be160	3.5	0	0	0	0	92.5	0.3	0	0	0	0	0	0	0	0.3	0	0	0	0	0	0.8	0	0	0	0	0	0	0	0	0	2.6		0
Bracchi, V. A., & Basso, D. (2012). The contribution of calcareous algae to the biogenic carbonates of the continental shelf: Pontian Islands, Tyrrhenian Sea, Italy. Geodiversitas, 34(1), 61-76.	mine89be163	2.8	0	0	0	0	55	0.4	0	0	0	0	0	0	0	0.8	0	1.1	0	0	0	0	0	0	0	0	0	0	0	0	0	40		0
Bracchi, V. A., & Basso, D. (2012). The contribution of calcareous algae to the biogenic carbonates of the continental shelf: Pontian Islands, Tyrrhenian Sea, Italy. Geodiversitas, 34(1), 61-76.	mine89be164	11	0	0	0	0	77.2	0.7	0	0	0	0	0	0	0	0.7	0	0.2	0	0	0	0.6	0	0	0	0	0	0	0	0	0	9.1		0.3
Bracchi, V. A., & Basso, D. (2012). The contribution of calcareous algae to the biogenic carbonates of the continental shelf: Pontian Islands, Tyrrhenian Sea, Italy. Geodiversitas, 34(1), 61-76.	mine89be181	3.4	0	0	0	0	87.6	0.4	0	0	0	0	0	0	0	0	0	2.5	0	0	0	0.4	0	0	0	0	0	0	0	0	0	5.4		0.3
Gischler, E. (2003). Holocene lagoonal development in the isolated carbonate platforms off Belize. Sedimentary Geology, 159(1-2), 113-132.	L1-100/105	26.2	0	0	0	0.7	1	7.6	0	0	20	0	0	0	0	0	0	0	0	0	0	0	0	0	2.1	0	5.9	0	0	0	0	5.5	31
Gischler, E. (2003). Holocene lagoonal development in the isolated carbonate platforms off Belize. Sedimentary Geology, 159(1-2), 113-132.	L1-210/215	27.7	0	0	0	0.8	0.6	2.3	0	0	18.7	0	0	0	0	0	0	0	0	0	0	0	0	0	1.4	0	1.4	0	0	0	0	3.7	43.4
Gischler, E. (2003). Holocene lagoonal development in the isolated carbonate platforms off Belize. Sedimentary Geology, 159(1-2), 113-132.	L2-90/95	16.7	0	0	0	0.7	0	7.6	0	0	2.5	0	0	0	0	0	0	0	0	0	0	0	0	0	0.7	0	16	0	0	0	0	2.1	53.7
Gischler, E. (2003). Holocene lagoonal development in the isolated carbonate platforms off Belize. Sedimentary Geology, 159(1-2), 113-132.	L2-180/185	17.1	0	0	0	0.7	0	7.2	0	0	7.9	0	0	0	0	0	0	0	0	0	0	0	0	0	2.1	0	6.5	0	0	0	0	4.9	53.7
Gischler, E. (2003). Holocene lagoonal development in the isolated carbonate platforms off Belize. Sedimentary Geology, 159(1-2), 113-132.	L3-85/90	34.3	0	0	0	0.4	2	5.7	0	0	27.8	0	0	0	0	0	0	0	0	0	0	0	0	0	0.8	0	6.5	0	0	0	0	4.1	18.3
Gischler, E. (2003). Holocene lagoonal development in the isolated carbonate platforms off Belize. Sedimentary Geology, 159(1-2), 113-132.	L4-40/45	23.2	0	0	0	0.2	0	9.3	0	0	2.5	0	0	0	0	0	0	0	0	0	0	0	0	0	1.1	0	5	0	0	0	0	4.1	54.5
Gischler, E. (2003). Holocene lagoonal development in the isolated carbonate platforms off Belize. Sedimentary Geology, 159(1-2), 113-132.	L4-125/130	46.4	0	0	0	0.6	0	4.5	0	0	0	0	0	0	0	0	0	0	0	0	0	0	0	0	0	0	2.7	0	0	0	0	5.4	40.5
Gischler, E. (2003). Holocene lagoonal development in the isolated carbonate platforms off Belize. Sedimentary Geology, 159(1-2), 113-132.	L4-240/245	42.1	0	0	0	0.3	0	6	0	0	5.7	0	0	0	0	0	0	0	0	0	0	0	0	0	2.3	0	3.7	0	0	0	0	3.7	33.2
Gischler, E. (2003). Holocene lagoonal development in the isolated carbonate platforms off Belize. Sedimentary Geology, 159(1-2), 113-132.	L5-55/60	26.7	0	0	0	0.7	0.3	4	0	0	18.7	0	0	0	0	0	0	0	0	0	0	0	0	0	1.7	0	10.3	0	0	0	0	4.3	33.3
Gischler, E. (2003). Holocene lagoonal development in the isolated carbonate platforms off Belize. Sedimentary Geology, 159(1-2), 113-132.	L5-250/255	13.2	0	0	0	0.5	0	8.2	0	0	21.1	0	0	0	0	0	0	0	0	0	0	0	0	0	0.3	0	3.7	0	0	0	0	5.8	47.2
Gischler, E. (2003). Holocene lagoonal development in the isolated carbonate platforms off Belize. Sedimentary Geology, 159(1-2), 113-132.	L5-340/345	12.4	0	0	0	0.3	0	6.5	0	0	37.4	0	0	0	0	0	0	0	0	0	0	0	0	0	0	0	2.5	0	0	0	0	2.8	38.1
Gischler, E. (2003). Holocene lagoonal development in the isolated carbonate platforms off Belize. Sedimentary Geology, 159(1-2), 113-132.	L6-00/05	10.7	0	0	0	1.1	1.1	6.7	0	0	13.9	0	0	0	0	0	0	0	0	0	0	0	0	0	1.7	0	2.7	0	0	0	0	4.2	58
Gischler, E. (2003). Holocene lagoonal development in the isolated carbonate platforms off Belize. Sedimentary Geology, 159(1-2), 113-132.	L6-120/125	40.4	0	0	0	0.7	1	3.5	0	0	5.5	0	0	0	0	0	0	0	0	0	0	0	0	0	0.7	0	9.3	0	0	0	0	7.9	31
Gischler, E. (2003). Holocene lagoonal development in the isolated carbonate platforms off Belize. Sedimentary Geology, 159(1-2), 113-132.	L6-205/210	44	0	0	0	1.3	0.3	1.7	0	0	14.2	0	0	0	0	0	0	0	0	0	0	0	0	0	2	0	1	0	0	0	0	1.7	34
Gischler, E. (2003). Holocene lagoonal development in the isolated carbonate platforms off Belize. Sedimentary Geology, 159(1-2), 113-132.	G1-75/80	41.6	0	0	0	0.3	0	0.9	0	0	13.6	0	0	0	0	0	0	0	0	0	0	0	0	0	0.3	0	1.2	0	0	0	0	1.2	41
Gischler, E. (2003). Holocene lagoonal development in the isolated carbonate platforms off Belize. Sedimentary Geology, 159(1-2), 113-132.	G1-300/305	23.6	0	0	0	0	0	3.7	0	0	6.9	0	0	0	0	0	0	0	0	0	0	0	0	0	2.6	0	20.4	0	0	0	0	0.3	42.4
Gischler, E. (2003). Holocene lagoonal development in the isolated carbonate platforms off Belize. Sedimentary Geology, 159(1-2), 113-132.	G1-525/530	2.1	0	0	0	0	0	0.2	0	0	44.8	0	0	0	0	0	0	0	0	0	0	0	0	0	0	0	0	0	0	0	0	0.5	52.3
Gischler, E. (2003). Holocene lagoonal development in the isolated carbonate platforms off Belize. Sedimentary Geology, 159(1-2), 113-132.	G2-30/35	16.8	0	0	0	0.2	0.2	4.7	0	0	9.8	0	0	0	0	0	0	0	0	0	0	0	0	0	1.6	0	2.9	0	0	0	0	2.9	60.9
Gischler, E. (2003). Holocene lagoonal development in the isolated carbonate platforms off Belize. Sedimentary Geology, 159(1-2), 113-132.	G2-165/170	19.2	0	0	0	0.2	0	6.8	0	0	6.3	0	0	0	0	0	0	0	0	0	0	0	0	0	0.6	0	5.9	0	0	0	0	3.2	57.7
Gischler, E. (2003). Holocene lagoonal development in the isolated carbonate platforms off Belize. Sedimentary Geology, 159(1-2), 113-132.	G2-300/305	24.4	0	0	0	0	0	7.7	0	0	19.9	0	0	0	0	0	0	0	0	0	0	0	0	0	0	0	1.7	0	0	0	0	3.1	43.2
Gischler, E. (2003). Holocene lagoonal development in the isolated carbonate platforms off Belize. Sedimentary Geology, 159(1-2), 113-132.	G4-70/75	30.2	0	0	0	1.2	0	9.1	0	0	23.6	0	0	0	0	0	0	0	0	0	0	0	0	0	2.1	0	15.7	0	0	0	0	0.8	17.3
Gischler, E. (2003). Holocene lagoonal development in the isolated carbonate platforms off Belize. Sedimentary Geology, 159(1-2), 113-132.	G4-240/245	27.1	0	0	0	0.4	0.4	1.9	0	0	32	0	0	0	0	0	0	0	0	0	0	0	0	0	2.3	0	10.2	0	0	0	0	1.1	24.8
Gischler, E. (2003). Holocene lagoonal development in the isolated carbonate platforms off Belize. Sedimentary Geology, 159(1-2), 113-132.	G5-70/75	6	0	0	0	0.6	0.3	3.9	0	0	3.8	0	0	0	0	0	0	0	0	0	0	0	0	0	1.4	0	1	0	0	0	0	2.5	80.5
Gischler, E. (2003). Holocene lagoonal development in the isolated carbonate platforms off Belize. Sedimentary Geology, 159(1-2), 113-132.	G5-235/240	21.3	0	0	0	0.9	0	2.6	0	0	0.3	0	0	0	0	0	0	0	0	0	0	0	0	0	0.4	0	1	0	0	0	0	2.6	70.8
Gischler, E. (2003). Holocene lagoonal development in the isolated carbonate platforms off Belize. Sedimentary Geology, 159(1-2), 113-132.	G5-420/425	16.3	0	0	0	0	0.2	2.2	0	0	8.9	0	0	0	0	0	0	0	0	0	0	0	0	0	0.2	0	2.2	0	0	0	0	1.2	68.9
Gischler, E. (2003). Holocene lagoonal development in the isolated carbonate platforms off Belize. Sedimentary Geology, 159(1-2), 113-132.	G6-120/125	22.9	0	0	0	2.1	0.2	4.2	0	0	6.4	0	0	0	0	0	0	0	0	0	0	0	0	0	0.6	0	2.8	0	0	0	0	3.2	57.6
Gischler, E. (2003). Holocene lagoonal development in the isolated carbonate platforms off Belize. Sedimentary Geology, 159(1-2), 113-132.	G6-225/230	24.7	0	0	0	1.4	0.3	1.9	0	0	13.9	0	0	0	0	0	0	0	0	0	0	0	0	0	0.6	0	0.8	0	0	0	0	1.9	44.5
Gischler, E. (2003). Holocene lagoonal development in the isolated carbonate platforms off Belize. Sedimentary Geology, 159(1-2), 113-132.	G7-120/125	16.8	0	0	0	0.2	0.4	6.3	0	0	11	0	0	0	0	0	0	0	0	0	0	0	0	0	0	0	6.1	0	0	0	0	3.6	55.1
Gischler, E. (2003). Holocene lagoonal development in the isolated carbonate platforms off Belize. Sedimentary Geology, 159(1-2), 113-132.	G7-285/290	25.7	0	0	0	0	0	6.9	0	0	20.1	0	0	0	0	0	0	0	0	0	0	0	0	0	0.3	0	3	0	0	0	0	3	40.3
Gischler, E. (2003). Holocene lagoonal development in the isolated carbonate platforms off Belize. Sedimentary Geology, 159(1-2), 113-132.	G8-255/260	13.8	0	0	0	0.3	0	2.9	0	0	7.2	0	0	0	0	0	0	0	0	0	0	0	0	0	0	0	3.2	0	0	0	0	1.4	71.3
Gischler, E. (2003). Holocene lagoonal development in the isolated carbonate platforms off Belize. Sedimentary Geology, 159(1-2), 113-132.	G9-00/05	39.1	0	0	0	0.8	0	3.1	0	0	28	0	0	0	0	0	0	0	0	0	0	0	0	0	1.5	0	0.4	0	0	0	0	3.8	23.3
Gischler, E. (2003). Holocene lagoonal development in the isolated carbonate platforms off Belize. Sedimentary Geology, 159(1-2), 113-132.	G9-100/105	28.8	0	0	0	0	0	3.4	0	0	38	0	0	0	0	0	0	0	0	0	0	0	0	0	0	0	4.6	0	0	0	0	1.1	24.1
Gischler, E. (2003). Holocene lagoonal development in the isolated carbonate platforms off Belize. Sedimentary Geology, 159(1-2), 113-132.	T1-75/80	12.8	0	0	0	0.9	0	7.7	0	0	31.5	0	0	0	0	0	0	0	0	0	0	0	0	0	0.3	0	0.9	0	0	0	0	2.8	43.2
Gischler, E. (2003). Holocene lagoonal development in the isolated carbonate platforms off Belize. Sedimentary Geology, 159(1-2), 113-132.	T1-165/170	43.2	0	0	0	0.5	0	5.5	0	0	37.7	0	0	0	0	0	0	0	0	0	0	0	0	0	1.4	0	0.5	0	0	0	0	3.2	8
Gischler, E. (2003). Holocene lagoonal development in the isolated carbonate platforms off Belize. Sedimentary Geology, 159(1-2), 113-132.	T4-85/90	1.5	0	0	0	0.2	0	1.7	0	0	32.5	0	0	0	0	0	0	0	0	0	0	0	0	0	0.4	0	2.7	0	0	0	0	3.2	57.8
Gischler, E. (2003). Holocene lagoonal development in the isolated carbonate platforms off Belize. Sedimentary Geology, 159(1-2), 113-132.	T4-165/170	4.3	0	0	0	0	0	0	0	0	72.9	0	0	0	0	0	0	0	0	0	0	0	0	0	0	0	1.2	0	0	0	0	0.4	21.2
Gischler, E. (2003). Holocene lagoonal development in the isolated carbonate platforms off Belize. Sedimentary Geology, 159(1-2), 113-132.	T5-70/75	6.3	0	0	0	0.4	0	3.4	0	0	62.2	0	0	0	0	0	0	0	0	0	0	0	0	0	0	0	0	0	0	0	0	2.2	25.2
Gischler, E. (2003). Holocene lagoonal development in the isolated carbonate platforms off Belize. Sedimentary Geology, 159(1-2), 113-132.	T6-165/170	1.8	0	0	0	0.5	0	3.4	0	0	35.3	0	0	0	0	0	0	0	0	0	0	0	0	0	0.5	0	2	0	0	0	0	2	54.8
Gischler, E. (2003). Holocene lagoonal development in the isolated carbonate platforms off Belize. Sedimentary Geology, 159(1-2), 113-132.	T6-325/330	23.8	0	0	0	0	0	1.7	0	0	41.3	0	0	0	0	0	0	0	0	0	0	0	0	0	0	0	0	0	0	0	0	1.4	31.7
Gischler, E. (2003). Holocene lagoonal development in the isolated carbonate platforms off Belize. Sedimentary Geology, 159(1-2), 113-132.	T7-60/65	2.3	0	0	0	0	0	0.9	0	0	86	0	0	0	0	0	0	0	0	0	0	0	0	0	0.5	0	0	0	0	0	0	0.5	9.9
Gischler, E. (2003). Holocene lagoonal development in the isolated carbonate platforms off Belize. Sedimentary Geology, 159(1-2), 113-132.	T7-235/240	5.8	0	0	0	1.6	0	1.6	0	0	63.9	0	0	0	0	0	0	0	0	0	0	0	0	0	1.2	0	3.5	0	0	0	0	0	22.6
Gischler, E. (2003). Holocene lagoonal development in the isolated carbonate platforms off Belize. Sedimentary Geology, 159(1-2), 113-132.	T7-505/510	7.7	0	0	0	0	0	3.5	0	0	64.6	0	0	0	0	0	0	0	0	0	0	0	0	0	1.2	0	0	0	0	0	0	0	23.1
Gischler, E. (2003). Holocene lagoonal development in the isolated carbonate platforms off Belize. Sedimentary Geology, 159(1-2), 113-132.	T9-00/05	3.8	0	0	0	0	0	0.8	0	0	67.2	0	0	0	0	0	0	0	0	0	0	0	0	0	2.7	0	0	0	0	0	0	1.5	24.1
Gischler, E. (2003). Holocene lagoonal development in the isolated carbonate platforms off Belize. Sedimentary Geology, 159(1-2), 113-132.	T9-60/65	7.1	0	0	0	0	0	0	0	0	42.1	0	0	0	0	0	0	0	0	0	0	0	0	0	0.4	0	0	0	0	0	0	0.4	50
Gischler, E. (2003). Holocene lagoonal development in the isolated carbonate platforms off Belize. Sedimentary Geology, 159(1-2), 113-132.	T14-90/95	37.9	0	0	0	0	0	1.3	0	0	42.6	0	0	0	0	0	0	0	0	0	0	0	0	0	0	0	0	0	0	0	0	3.4	14.8
Gischler, E. (2003). Holocene lagoonal development in the isolated carbonate platforms off Belize. Sedimentary Geology, 159(1-2), 113-132.	T15-100/105	12.9	0	0	0	0	0	0.4	0	0	56.9	0	0	0	0	0	0	0	0	0	0	0	0	0	2.7	0	1.3	0	0	0	0	3.6	22.2
Gischler, E., & Lomando, A. J. (2005). Offshore sedimentary facies of a modern carbonate ramp, Kuwait, northwestern Arabian-Persian Gulf. Facies, 50, 443-462.	K 004	7.5	0	0	0	0.5	0	1	0	0	0	0	0	0	0	1.5	0	0	0	0	0	0	0	0	0	24	11	0	0	7.5	0	1.5	0.1	45.5
Gischler, E., & Lomando, A. J. (2005). Offshore sedimentary facies of a modern carbonate ramp, Kuwait, northwestern Arabian-Persian Gulf. Facies, 50, 443-462.	K 005	6.8	0	0	0	7.8	0	0	0	0	0	0	0	0	0	1	0	0	0	0	0	0	0	0	0	37.8	3.9	0	0	10.7	0	0	0.1	32
Gischler, E., & Lomando, A. J. (2005). Offshore sedimentary facies of a modern carbonate ramp, Kuwait, northwestern Arabian-Persian Gulf. Facies, 50, 443-462.	K 011	20.9	0	0	0	2	0	0	0	0	0	0	0	0	0	0	0	0	0	0	0	0	0	0	0	21.8	5	0	0	9.9	0	2.5	0.7	37.2
Gischler, E., & Lomando, A. J. (2005). Offshore sedimentary facies of a modern carbonate ramp, Kuwait, northwestern Arabian-Persian Gulf. Facies, 50, 443-462.	K 126	12.5	0	0	0	3	0.5	0.5	0	0	0	0	0	0	0	0.5	0	0	0	0	0	0	0	0	0	2.5	2	0	0	33.9	0	0.5	0.2	43.9
Gischler, E., & Lomando, A. J. (2005). Offshore sedimentary facies of a modern carbonate ramp, Kuwait, northwestern Arabian-Persian Gulf. Facies, 50, 443-462.	K 127	9	0	0	0	0	0	1	0	0	0	0	0	0	0	0	0	0	0	0	0	0	0	0	0	20.4	4.5	0	0	3	0	0	0.4	61.8
Gischler, E., & Lomando, A. J. (2005). Offshore sedimentary facies of a modern carbonate ramp, Kuwait, northwestern Arabian-Persian Gulf. Facies, 50, 443-462.	K 010	21.3	0	0	0	1	1	1	0	0	0	0	0	0	0	2	0	0	0	0	0	0	0	0	0	44.7	14.4	0	0	11.9	0	2	0.7	0
Gischler, E., & Lomando, A. J. (2005). Offshore sedimentary facies of a modern carbonate ramp, Kuwait, northwestern Arabian-Persian Gulf. Facies, 50, 443-462.	K 012	32.4	0	0	0	1.5	0	3	0	0	0	0	0	0	0	1.5	0	0	0	0	0	0	0	0	0	35.9	6	0	0	13.4	0	2	0.4	4
Gischler, E., & Lomando, A. J. (2005). Offshore sedimentary facies of a modern carbonate ramp, Kuwait, northwestern Arabian-Persian Gulf. Facies, 50, 443-462.	K 013	47.7	0	0	0	2.5	0.5	0.5	0	0	0	0	0	0	0	1	0	0	0	0	0	0	0	0	0	9.4	5.5	0	0	29.3	0	2.5	0.6	0.5
Gischler, E., & Lomando, A. J. (2005). Offshore sedimentary facies of a modern carbonate ramp, Kuwait, northwestern Arabian-Persian Gulf. Facies, 50, 443-462.	K 014	31.6	0	0	0	2	0.5	0.5	0	0	0	0	0	0	0	1.5	0	0	0	0	0	0	0	0	0	31.6	7.9	0	0	20.7	0	1	1.4	1.5
Gischler, E., & Lomando, A. J. (2005). Offshore sedimentary facies of a modern carbonate ramp, Kuwait, northwestern Arabian-Persian Gulf. Facies, 50, 443-462.	K 019	31	0	0	0	1	0	1	0	0	0	0	0	0	0	1.4	0	0	0	0	0	0	0	0	0	11.9	31	0	0	16.2	0	1.5	4.5	0.5
Gischler, E., & Lomando, A. J. (2005). Offshore sedimentary facies of a modern carbonate ramp, Kuwait, northwestern Arabian-Persian Gulf. Facies, 50, 443-462.	K 020	28.5	0	0	0	1.8	0	0.9	0	0	0	0	0	0	0	2.3	0	0	0	0	0	0	0	0	0	26.7	19.8	0	0	4.6	0	0.9	8.1	6.5
Gischler, E., & Lomando, A. J. (2005). Offshore sedimentary facies of a modern carbonate ramp, Kuwait, northwestern Arabian-Persian Gulf. Facies, 50, 443-462.	K 021	20.1	0	0	0	1	1	2.6	0	0	0	0	0	0	0	3.1	0	0	0	0	0	0	0	0	0	27.3	22.1	0	0	4.1	0	1.6	0.7	15.4
Gischler, E., & Lomando, A. J. (2005). Offshore sedimentary facies of a modern carbonate ramp, Kuwait, northwestern Arabian-Persian Gulf. Facies, 50, 443-462.	K 022	40.4	0	0	0	3.3	1.3	0	0	0	0	0	0	0	0	0.7	0	0	0	0	0	0	0	0	0	31.8	11.2	0	0	8.6	0	0	0.7	2
Gischler, E., & Lomando, A. J. (2005). Offshore sedimentary facies of a modern carbonate ramp, Kuwait, northwestern Arabian-Persian Gulf. Facies, 50, 443-462.	K 023	19.9	0	0	0	5	0	1.5	0	0	0	0	0	0	0	3.5	0	0	0	0	0	0	0	0	0	36.4	12	0	0	17.4	0	1	0.3	3
Gischler, E., & Lomando, A. J. (2005). Offshore sedimentary facies of a modern carbonate ramp, Kuwait, northwestern Arabian-Persian Gulf. Facies, 50, 443-462.	K 024	29.9	0	0	0	5.5	0	4	0	0	0	0	0	0	0	1.5	0	0	0	0	0	0	0	0	0	38.4	9.5	0	0	5.5	0	2	0.4	3.5
Gischler, E., & Lomando, A. J. (2005). Offshore sedimentary facies of a modern carbonate ramp, Kuwait, northwestern Arabian-Persian Gulf. Facies, 50, 443-462.	K 025	17.9	0	0	0	6.5	0	1	0	0	0	0	0	0	0	1	0	0	0	0	0	0	0	0	0	54.8	7.5	0	0	8	0	2	0.3	1
Gischler, E., & Lomando, A. J. (2005). Offshore sedimentary facies of a modern carbonate ramp, Kuwait, northwestern Arabian-Persian Gulf. Facies, 50, 443-462.	K 041	4.9	0	0	0	0.8	0	0.8	0	0	0	0	0	0	0	0.8	0	0	0	0	0	0	0	0	0	82.6	8.1	0	0	0.8	0	0.8	0.3	0
Gischler, E., & Lomando, A. J. (2005). Offshore sedimentary facies of a modern carbonate ramp, Kuwait, northwestern Arabian-Persian Gulf. Facies, 50, 443-462.	K 042	14.5	0	0	0	1.5	0	2.5	0	0	0	0	0	0	0	0	0	0	0	0	0	0	0	0	0	57.9	5	0	0	12.5	0	6	0.1	0
Gischler, E., & Lomando, A. J. (2005). Offshore sedimentary facies of a modern carbonate ramp, Kuwait, northwestern Arabian-Persian Gulf. Facies, 50, 443-462.	K 044	41.3	0	0	0	0	0	0	0	0	0	0	0	0	0	2	0	0	0	0	0	0	0	0	0	18	3	0	0	35.4	0	0	0.4	0
Gischler, E., & Lomando, A. J. (2005). Offshore sedimentary facies of a modern carbonate ramp, Kuwait, northwestern Arabian-Persian Gulf. Facies, 50, 443-462.	K 045	13.4	0	0	0	3.5	0	0	0	0	0	0	0	0	0	1.5	0	0	0	0	0	0	0	0	0	58.8	7.5	0	0	13.9	0	1	0.4	0
Gischler, E., & Lomando, A. J. (2005). Offshore sedimentary facies of a modern carbonate ramp, Kuwait, northwestern Arabian-Persian Gulf. Facies, 50, 443-462.	K 046	27.8	0	0	0	4	0	1.7	0	0	0	0	0	0	0	2.3	0	0	0	0	0	0	0	0	0	46	6.8	0	0	5.7	0	0.6	0.1	5.1
Gischler, E., & Lomando, A. J. (2005). Offshore sedimentary facies of a modern carbonate ramp, Kuwait, northwestern Arabian-Persian Gulf. Facies, 50, 443-462.	K 055	12.2	0	0	0	2.6	2.1	1.6	0	0	0	0	0	0	0	3.1	0	0	0	0	0	0	0	0	0	41.4	14.8	0	0	2.6	0	1.6	1.5	16.8
Gischler, E., & Lomando, A. J. (2005). Offshore sedimentary facies of a modern carbonate ramp, Kuwait, northwestern Arabian-Persian Gulf. Facies, 50, 443-462.	K 056	13.5	0	0	0	4.5	1.5	0.5	0	0	0	0	0	0	0	2	0	0	0	0	0	0	0	0	0	12.5	2.5	0	0	39.4	0	0.5	0.2	23
Gischler, E., & Lomando, A. J. (2005). Offshore sedimentary facies of a modern carbonate ramp, Kuwait, northwestern Arabian-Persian Gulf. Facies, 50, 443-462.	K 057	16	0	0	0	21	4	2	0	0	0	0	0	0	0	2	0	0	0	0	0	0	0	0	0	21	1.5	0	0	25	0	1.5	0	6
Gischler, E., & Lomando, A. J. (2005). Offshore sedimentary facies of a modern carbonate ramp, Kuwait, northwestern Arabian-Persian Gulf. Facies, 50, 443-462.	K 059	14.5	0	0	0	8.5	1	0.5	0	0	0	0	0	0	0	1.5	0	0	0	0	0	0	0	0	0	49.9	9.5	0	0	7	0	0.5	0.2	7
Gischler, E., & Lomando, A. J. (2005). Offshore sedimentary facies of a modern carbonate ramp, Kuwait, northwestern Arabian-Persian Gulf. Facies, 50, 443-462.	K 060	29.4	0	0	0	8	3.5	0	0	0	0	0	0	0	0	2	0	0	0	0	0	0	0	0	0	36.9	3	0	0	14	0	0	0.2	3
Gischler, E., & Lomando, A. J. (2005). Offshore sedimentary facies of a modern carbonate ramp, Kuwait, northwestern Arabian-Persian Gulf. Facies, 50, 443-462.	K 063	22.6	0	0	0	5.1	0	2	0	0	0	0	0	0	0	2	0	0	0	0	0	0	0	0	0	39.8	4	0	0	24.1	0	0	0.3	0
Gischler, E., & Lomando, A. J. (2005). Offshore sedimentary facies of a modern carbonate ramp, Kuwait, northwestern Arabian-Persian Gulf. Facies, 50, 443-462.	K 064	14.5	0	0	0	3	0.5	1.5	0	0	0	0	0	0	0	1.5	0	0	0	0	0	0	0	0	0	33	6.5	0	0	8.5	0	1.5	0.1	29.5
Gischler, E., & Lomando, A. J. (2005). Offshore sedimentary facies of a modern carbonate ramp, Kuwait, northwestern Arabian-Persian Gulf. Facies, 50, 443-462.	K 078	31.7	0	0	0	1.5	0.5	0	0	0	0	0	0	0	0	4.5	0	0	0	0	0	0	0	0	0	29.3	15.4	0	0	13.4	0	1.5	0.8	1.5
Gischler, E., & Lomando, A. J. (2005). Offshore sedimentary facies of a modern carbonate ramp, Kuwait, northwestern Arabian-Persian Gulf. Facies, 50, 443-462.	K 105	28.8	0	0	0	2	0	0	0	0	0	0	0	0	0	0	0	0	0	0	0	0	0	0	0	29.3	15.9	0	0	20.9	0	1	0.6	1.5
Gischler, E., & Lomando, A. J. (2005). Offshore sedimentary facies of a modern carbonate ramp, Kuwait, northwestern Arabian-Persian Gulf. Facies, 50, 443-462.	K 106	33.2	0	0	0	0.9	1.9	1.9	0	0	0	0	0	0	0	0.5	0	0	0	0	0	0	0	0	0	26.1	12.3	0	0	11.9	0	1.4	5.1	4.7
Gischler, E., & Lomando, A. J. (2005). Offshore sedimentary facies of a modern carbonate ramp, Kuwait, northwestern Arabian-Persian Gulf. Facies, 50, 443-462.	K 107	19.4	0	0	0	0.5	0	0.5	0	0	0	0	0	0	0	0	0	0	0	0	0	0	0	0	0	45.3	12	0	0	5.5	0	2	0.4	13.9
Gischler, E., & Lomando, A. J. (2005). Offshore sedimentary facies of a modern carbonate ramp, Kuwait, northwestern Arabian-Persian Gulf. Facies, 50, 443-462.	K 112	19	0	0	0	28.5	2	0.5	0	0	0	0	0	0	0	0	0	0	0	0	0	0	0	0	0	16.5	2.5	0	0	22.5	0	0.5	0	8
Gischler, E., & Lomando, A. J. (2005). Offshore sedimentary facies of a modern carbonate ramp, Kuwait, northwestern Arabian-Persian Gulf. Facies, 50, 443-462.	K 113	34.4	0	0	0	17	5.5	1	0	0	0	0	0	0	0	2.5	0	0	0	0	0	0	0	0	0	9.5	1.5	0	0	23.4	0	0	0.2	5
Gischler, E., & Lomando, A. J. (2005). Offshore sedimentary facies of a modern carbonate ramp, Kuwait, northwestern Arabian-Persian Gulf. Facies, 50, 443-462.	K 114	37.5	0	0	0	15	5.5	1.5	0	0	0	0	0	0	0	2	0	0	0	0	0	0	0	0	0	18	3.5	0	0	14.5	0	0	0	2.5
Gischler, E., & Lomando, A. J. (2005). Offshore sedimentary facies of a modern carbonate ramp, Kuwait, northwestern Arabian-Persian Gulf. Facies, 50, 443-462.	K 117	33.5	0	0	0	16	2	2	0	0	0	0	0	0	0	2.5	0	0	0	0	0	0	0	0	0	32.5	1	0	0	7.5	0	0	0	3
Gischler, E., & Lomando, A. J. (2005). Offshore sedimentary facies of a modern carbonate ramp, Kuwait, northwestern Arabian-Persian Gulf. Facies, 50, 443-462.	K 118	29.5	0	0	0	6	2.5	1.5	0	0	0	0	0	0	0	1	0	0	0	0	0	0	0	0	0	31.5	2.5	0	0	20	0	1	0.1	4.5
Gischler, E., & Lomando, A. J. (2005). Offshore sedimentary facies of a modern carbonate ramp, Kuwait, northwestern Arabian-Persian Gulf. Facies, 50, 443-462.	K001	72.8	0	0	0	0	0	2.8	0	0	0	0	0	0	0	1.9	0	0	0	0	0	0	0	0	0	0	7	0	0	3.3	0	4.2	6.1	1.9
Gischler, E., & Lomando, A. J. (2005). Offshore sedimentary facies of a modern carbonate ramp, Kuwait, northwestern Arabian-Persian Gulf. Facies, 50, 443-462.	K003	74.4	0	0	0	0	0	3.5	0	0	0	0	0	0	0	1.5	0	0	0	0	0	0	0	0	0	0	0	0	0	14.7	0	1.4	3.1	1.4
Gischler, E., & Lomando, A. J. (2005). Offshore sedimentary facies of a modern carbonate ramp, Kuwait, northwestern Arabian-Persian Gulf. Facies, 50, 443-462.	K006	50.5	0	0	0	1	0	0	0	0	0	0	0	0	0	2.4	0	0	0	0	0	0	0	0	0	0.5	19.9	0	0	19.4	0	1.9	2.8	1
Gischler, E., & Lomando, A. J. (2005). Offshore sedimentary facies of a modern carbonate ramp, Kuwait, northwestern Arabian-Persian Gulf. Facies, 50, 443-462.	K007	63.6	0	0	0	1	0	1	0	0	0	0	0	0	0	3.5	0	0	0	0	0	0	0	0	0	0	6.4	0	0	9.4	0	2	11.3	2
Gischler, E., & Lomando, A. J. (2005). Offshore sedimentary facies of a modern carbonate ramp, Kuwait, northwestern Arabian-Persian Gulf. Facies, 50, 443-462.	K008	55	0	0	0	0.9	0	0.9	0	0	0	0	0	0	0	2.8	0	0	0	0	0	0	0	0	0	0	15.9	0	0	12.6	0	3.3	6.6	1.8
Gischler, E., & Lomando, A. J. (2005). Offshore sedimentary facies of a modern carbonate ramp, Kuwait, northwestern Arabian-Persian Gulf. Facies, 50, 443-462.	K009	53.2	0	0	0	0	0	2	0	0	0	0	0	0	0	4	0	0	0	0	0	0	0	0	0	7.5	13.4	0	0	15.4	0	3.5	0.5	0.5
Gischler, E., & Lomando, A. J. (2005). Offshore sedimentary facies of a modern carbonate ramp, Kuwait, northwestern Arabian-Persian Gulf. Facies, 50, 443-462.	K 015	40.1	0	0	0	17.7	1.7	1.3	0	0	0	0	0	0	0	0.4	0	0	0	0	0	0	0	0	0	2.1	7.6	0	0	12.7	0	0.8	15.5	0
Gischler, E., & Lomando, A. J. (2005). Offshore sedimentary facies of a modern carbonate ramp, Kuwait, northwestern Arabian-Persian Gulf. Facies, 50, 443-462.	K 017	60.7	0	0	0	0.5	0	0.5	0	0	0	0	0	0	0	2	0	0	0	0	0	0	0	0	0	0	3	0	0	31.1	0	1	1.3	0
Gischler, E., & Lomando, A. J. (2005). Offshore sedimentary facies of a modern carbonate ramp, Kuwait, northwestern Arabian-Persian Gulf. Facies, 50, 443-462.	K 018	37.6	0	0	0	2	0	1	0	0	0	0	0	0	0	0	0	0	0	0	0	0	0	0	0	11.2	24.9	0	0	19.5	0	1.5	2.3	0
Gischler, E., & Lomando, A. J. (2005). Offshore sedimentary facies of a modern carbonate ramp, Kuwait, northwestern Arabian-Persian Gulf. Facies, 50, 443-462.	K 026	73.2	0	0	0	0	0	1.5	0	0	0	0	0	0	0	3.4	0	0	0	0	0	0	0	0	0	0	7.9	0	0	10.3	0	0.5	1.8	1.5
Gischler, E., & Lomando, A. J. (2005). Offshore sedimentary facies of a modern carbonate ramp, Kuwait, northwestern Arabian-Persian Gulf. Facies, 50, 443-462.	K 027	68.1	0	0	0	1.3	0	1.9	0	0	0	0	0	0	0	2.6	0	0	0	0	0	0	0	0	0	0	4.5	0	0	5.8	0	7	8.3	0.6
Gischler, E., & Lomando, A. J. (2005). Offshore sedimentary facies of a modern carbonate ramp, Kuwait, northwestern Arabian-Persian Gulf. Facies, 50, 443-462.	K 043	70.2	0	0	0	0	0	0.4	0	0	0	0	0	0	0	6.2	0	0	0	0	0	0	0	0	0	0	4.6	0	0	6.2	0	0.5	11.3	0.5
Gischler, E., & Lomando, A. J. (2005). Offshore sedimentary facies of a modern carbonate ramp, Kuwait, northwestern Arabian-Persian Gulf. Facies, 50, 443-462.	K 047	70.5	0	0	0	0	0	0.5	0	0	0	0	0	0	0	4.2	0	0	0	0	0	0	0	0	0	4.2	6	0	0	12.2	0	0	2.5	0
Gischler, E., & Lomando, A. J. (2005). Offshore sedimentary facies of a modern carbonate ramp, Kuwait, northwestern Arabian-Persian Gulf. Facies, 50, 443-462.	K 048	59.5	0	0	0	0	0	0	0	0	0	0	0	0	0	1.8	0	0	0	0	0	0	0	0	0	0	1.8	0	0	36.7	0	0	1.2	0
Gischler, E., & Lomando, A. J. (2005). Offshore sedimentary facies of a modern carbonate ramp, Kuwait, northwestern Arabian-Persian Gulf. Facies, 50, 443-462.	K 049	50.4	0	0	0	0	0	0.8	0	0	0	0	0	0	0	3.5	0	0	0	0	0	0	0	0	0	2.4	3.2	0	0	15.2	0	0.8	23.1	0.8
Gischler, E., & Lomando, A. J. (2005). Offshore sedimentary facies of a modern carbonate ramp, Kuwait, northwestern Arabian-Persian Gulf. Facies, 50, 443-462.	K 050	68	0	0	0	0	0	0	0	0	0	0	0	0	0	0.7	0	0	0	0	0	0	0	0	0	0	0	0	0	28.7	0	0	0.4	2.2
Gischler, E., & Lomando, A. J. (2005). Offshore sedimentary facies of a modern carbonate ramp, Kuwait, northwestern Arabian-Persian Gulf. Facies, 50, 443-462.	K 051	68.4	0	0	0	4	0	0.5	0	0	0	0	0	0	0	2	0	0	0	0	0	0	0	0	0	2	14.4	0	0	5.9	0	1.5	0.9	0.5
Gischler, E., & Lomando, A. J. (2005). Offshore sedimentary facies of a modern carbonate ramp, Kuwait, northwestern Arabian-Persian Gulf. Facies, 50, 443-462.	K 052	50.5	0	0	0	3	0	0	0	0	0	0	0	0	0	1.5	0	0	0	0	0	0	0	0	0	2	7.4	0	0	32.7	0	1	0.9	1
Gischler, E., & Lomando, A. J. (2005). Offshore sedimentary facies of a modern carbonate ramp, Kuwait, northwestern Arabian-Persian Gulf. Facies, 50, 443-462.	K 053	50.8	0	0	0	0	0	0	0	0	0	0	0	0	0	0.5	0	0	0	0	0	0	0	0	0	3.7	12.2	0	0	25.4	0	0.5	1.6	0.5
Gischler, E., & Lomando, A. J. (2005). Offshore sedimentary facies of a modern carbonate ramp, Kuwait, northwestern Arabian-Persian Gulf. Facies, 50, 443-462.	K 054	51.2	0	0	0	2.5	0	0	0	0	0	0	0	0	0	1.2	0	0	0	0	0	0	0	0	0	5	6.2	0	0	32	0	0.6	0.8	0.6
Gischler, E., & Lomando, A. J. (2005). Offshore sedimentary facies of a modern carbonate ramp, Kuwait, northwestern Arabian-Persian Gulf. Facies, 50, 443-462.	K 061	46.3	0	0	0	0.6	0	1.2	0	0	0	0	0	0	0	5.5	0	0	0	0	0	0	0	0	0	0	1.8	0	0	0.6	0	0.6	42.8	0.6
Gischler, E., & Lomando, A. J. (2005). Offshore sedimentary facies of a modern carbonate ramp, Kuwait, northwestern Arabian-Persian Gulf. Facies, 50, 443-462.	K 062	71.2	0	0	0	0	0.5	0.9	0	0	0	0	0	0	0	5.7	0	0	0	0	0	0	0	0	0	0	1.9	0	0	12.3	0	0.9	5.7	0.9
Gischler, E., & Lomando, A. J. (2005). Offshore sedimentary facies of a modern carbonate ramp, Kuwait, northwestern Arabian-Persian Gulf. Facies, 50, 443-462.	K 065	62.8	0	0	0	0.5	0.5	2.5	0	0	0	0	0	0	0	1.5	0	0	0	0	0	0	0	0	0	0	3	0	0	24.6	0	1.4	3.5	0
Gischler, E., & Lomando, A. J. (2005). Offshore sedimentary facies of a modern carbonate ramp, Kuwait, northwestern Arabian-Persian Gulf. Facies, 50, 443-462.	K 079	52.2	0	0	0	3.5	0	1.5	0	0	0	0	0	0	0	3	0	0	0	0	0	0	0	0	0	2.5	15.9	0	0	19.4	0	0	0.6	1.5
Gischler, E., & Lomando, A. J. (2005). Offshore sedimentary facies of a modern carbonate ramp, Kuwait, northwestern Arabian-Persian Gulf. Facies, 50, 443-462.	K 080	78.5	0	0	0	2.2	0	1.1	0	0	0	0	0	0	0	6.6	0	0	0	0	0	0	0	0	0	0	3.3	0	0	4.4	0	1.1	1.6	1.1
Gischler, E., & Lomando, A. J. (2005). Offshore sedimentary facies of a modern carbonate ramp, Kuwait, northwestern Arabian-Persian Gulf. Facies, 50, 443-462.	K 081	71.2	0	0	0	2.7	0	2.1	0	0	0	0	0	0	0	4.4	0	0	0	0	0	0	0	0	0	0	2.1	0	0	8.7	0	0.6	3.2	4.9
Gischler, E., & Lomando, A. J. (2005). Offshore sedimentary facies of a modern carbonate ramp, Kuwait, northwestern Arabian-Persian Gulf. Facies, 50, 443-462.	K 083	77.3	0	0	0	0	0	2.6	0	0	0	0	0	0	0	6.7	0	0	0	0	0	0	0	0	0	0	0.7	0	0	8	0	2.1	1.9	0.7
Gischler, E., & Lomando, A. J. (2005). Offshore sedimentary facies of a modern carbonate ramp, Kuwait, northwestern Arabian-Persian Gulf. Facies, 50, 443-462.	K 084	75.4	0	0	0	0	0	1.3	0	0	0	0	0	0	0	2.6	0	0	0	0	0	0	0	0	0	0	2	0	0	16.1	0	1.3	1.5	0
Gischler, E., & Lomando, A. J. (2005). Offshore sedimentary facies of a modern carbonate ramp, Kuwait, northwestern Arabian-Persian Gulf. Facies, 50, 443-462.	K 085	76.4	0	0	0	0	0	2.1	0	0	0	0	0	0	0	4.9	0	0	0	0	0	0	0	0	0	0	2.8	0	0	13.2	0	0.7	0	0
Gischler, E., & Lomando, A. J. (2005). Offshore sedimentary facies of a modern carbonate ramp, Kuwait, northwestern Arabian-Persian Gulf. Facies, 50, 443-462.	K 086	76	0	0	0	0	0	3.3	0	0	0	0	0	0	0	5.1	0	0	0	0	0	0	0	0	0	0	2.3	0	0	11.2	0	0	6.7	0.5
Gischler, E., & Lomando, A. J. (2005). Offshore sedimentary facies of a modern carbonate ramp, Kuwait, northwestern Arabian-Persian Gulf. Facies, 50, 443-462.	K 087	45.3	0	0	0	0	0	5.9	0	0	0	0	0	0	0	4.3	0	0	0	0	0	0	0	0	0	2	5.6	0	0	0	0	0.7	34.3	2.1
Gischler, E., & Lomando, A. J. (2005). Offshore sedimentary facies of a modern carbonate ramp, Kuwait, northwestern Arabian-Persian Gulf. Facies, 50, 443-462.	K 091	72.4	0	0	0	0	0	1.5	0	0	0	0	0	0	0	1.5	0	0	0	0	0	0	0	0	0	0.5	10.9	0	0	8.9	0	3	0.8	0.5
Gischler, E., & Lomando, A. J. (2005). Offshore sedimentary facies of a modern carbonate ramp, Kuwait, northwestern Arabian-Persian Gulf. Facies, 50, 443-462.	K 092	84.6	0	0	0	0	0	2.4	0	0	0	0	0	0	0	4.3	0	0	0	0	0	0	0	0	0	0	0	0	0	1.9	0	1.9	4.8	0
Gischler, E., & Lomando, A. J. (2005). Offshore sedimentary facies of a modern carbonate ramp, Kuwait, northwestern Arabian-Persian Gulf. Facies, 50, 443-462.	K 098	65.4	0	0	0	0	0	3.9	0	0	0	0	0	0	0	1.2	0	0	0	0	0	0	0	0	0	0	0.8	0	0	5.8	0	0	22.2	0.8
Gischler, E., & Lomando, A. J. (2005). Offshore sedimentary facies of a modern carbonate ramp, Kuwait, northwestern Arabian-Persian Gulf. Facies, 50, 443-462.	K 099	85.5	0	0	0	0	0	2.5	0	0	0	0	0	0	0	1	0	0	0	0	0	0	0	0	0	0	0	0	0	9.9	0	0	1.2	0
Gischler, E., & Lomando, A. J. (2005). Offshore sedimentary facies of a modern carbonate ramp, Kuwait, northwestern Arabian-Persian Gulf. Facies, 50, 443-462.	K 100	76.9	0	0	0	0	0	2.5	0	0	0	0	0	0	0	2	0	0	0	0	0	0	0	0	0	3.5	3.9	0	0	7.9	0	2	1.4	0
Gischler, E., & Lomando, A. J. (2005). Offshore sedimentary facies of a modern carbonate ramp, Kuwait, northwestern Arabian-Persian Gulf. Facies, 50, 443-462.	K 103	52.5	0	0	0	0	0	1.4	0	0	0	0	0	0	0	1.9	0	0	0	0	0	0	0	0	0	0	19.2	0	0	15.9	0	0	6.2	2.8
Gischler, E., & Lomando, A. J. (2005). Offshore sedimentary facies of a modern carbonate ramp, Kuwait, northwestern Arabian-Persian Gulf. Facies, 50, 443-462.	K 104	50.8	0	0	0	0	0	1.6	0	0	0	0	0	0	0	3.6	0	0	0	0	0	0	0	0	0	0	16.7	0	0	2.8	0	1.6	20.7	1.6
Gischler, E., & Lomando, A. J. (2005). Offshore sedimentary facies of a modern carbonate ramp, Kuwait, northwestern Arabian-Persian Gulf. Facies, 50, 443-462.	K 109	42.4	0	0	0	0	0	2.7	0	0	0	0	0	0	0	4.1	0	0	0	0	0	0	0	0	0	0	10.9	0	0	0.3	0	1	31.6	6.8
Gischler, E., & Lomando, A. J. (2005). Offshore sedimentary facies of a modern carbonate ramp, Kuwait, northwestern Arabian-Persian Gulf. Facies, 50, 443-462.	K 110	28.9	0	0	0	16.5	4.5	1	0	0	0	0	0	0	0	0.5	0	0	0	0	0	0	0	0	0	3.5	0.5	0	0	18.5	0	1.5	0.1	24.5
Gischler, E., & Lomando, A. J. (2005). Offshore sedimentary facies of a modern carbonate ramp, Kuwait, northwestern Arabian-Persian Gulf. Facies, 50, 443-462.	K 111	47.4	0	0	0	9	2.5	0	0	0	0	0	0	0	0	5.5	0	0	0	0	0	0	0	0	0	4	1.5	0	0	27.9	0	0	0.3	2
Gischler, E., & Lomando, A. J. (2005). Offshore sedimentary facies of a modern carbonate ramp, Kuwait, northwestern Arabian-Persian Gulf. Facies, 50, 443-462.	K 115	76.8	0	0	0	2.5	0	3	0	0	0	0	0	0	0	0.5	0	0	0	0	0	0	0	0	0	8	1.5	0	0	6	0	0	0.2	1.5
Gischler, E., & Lomando, A. J. (2005). Offshore sedimentary facies of a modern carbonate ramp, Kuwait, northwestern Arabian-Persian Gulf. Facies, 50, 443-462.	K 116	54.5	0	0	0	5	0	1.5	0	0	0	0	0	0	0	2	0	0	0	0	0	0	0	0	0	26.5	1	0	0	6.5	0	1.5	0	1.5
Gischler, E., & Lomando, A. J. (2005). Offshore sedimentary facies of a modern carbonate ramp, Kuwait, northwestern Arabian-Persian Gulf. Facies, 50, 443-462.	K 122	53.4	0	0	0	0	0	9.9	0	0	0	0	0	0	0	12.6	0	0	0	0	0	0	0	0	0	0	4.2	0	0	0.5	0	1.1	16.8	1.6
Gischler, E., & Lomando, A. J. (2005). Offshore sedimentary facies of a modern carbonate ramp, Kuwait, northwestern Arabian-Persian Gulf. Facies, 50, 443-462.	K 123	68.6	0	0	0	0	0	3.4	0	0	0	0	0	0	0	1.7	0	0	0	0	0	0	0	0	0	0	2.6	0	0	5.1	0	0.9	14.3	3.4
Gischler, E., & Lomando, A. J. (2005). Offshore sedimentary facies of a modern carbonate ramp, Kuwait, northwestern Arabian-Persian Gulf. Facies, 50, 443-462.	K 124	62	0	0	0	1.3	0	3.1	0	0	0	0	0	0	0	1.3	0	0	0	0	0	0	0	0	0	0	2.6	0	0	13.6	0	1.3	12.1	2.6
Gischler, E., & Lomando, A. J. (2005). Offshore sedimentary facies of a modern carbonate ramp, Kuwait, northwestern Arabian-Persian Gulf. Facies, 50, 443-462.	K 125	62.3	0	0	0	2	0	1.5	0	0	0	0	0	0	0	1	0	0	0	0	0	0	0	0	0	13.8	6.9	0	0	6.9	0	2	1.1	3.5
Gischler, E., & Lomando, A. J. (2005). Offshore sedimentary facies of a modern carbonate ramp, Kuwait, northwestern Arabian-Persian Gulf. Facies, 50, 443-462.	K 128	63.6	0	0	0	0	0	4.5	0	0	0	0	0	0	0	3.6	0	0	0	0	0	0	0	0	0	0	5	0	0	10.5	0	1.4	9.1	2.3
Gischler, E., & Lomando, A. J. (2005). Offshore sedimentary facies of a modern carbonate ramp, Kuwait, northwestern Arabian-Persian Gulf. Facies, 50, 443-462.	K 130	53.1	0	0	0	0	0	5.3	0	0	0	0	0	0	0	4.2	0	0	0	0	0	0	0	0	0	0	2.7	0	0	8.3	0	1.1	24.1	1.1
Gischler, E., & Lomando, A. J. (2005). Offshore sedimentary facies of a modern carbonate ramp, Kuwait, northwestern Arabian-Persian Gulf. Facies, 50, 443-462.	K 131	49	0	0	0	16	9.2	1	0	0	0	0	0	0	0	16	0	0	0	0	0	0	0	0	0	0	1	0	0	3.9	0	1.5	3	0.5
Gischler, E., & Lomando, A. J. (2005). Offshore sedimentary facies of a modern carbonate ramp, Kuwait, northwestern Arabian-Persian Gulf. Facies, 50, 443-462.	K 132	69.1	0	0	0	3.5	3	2.5	0	0	0	0	0	0	0	3.5	0	0	0	0	0	0	0	0	0	5	4.5	0	0	6.5	0	1	0.6	1
Gischler, E., & Lomando, A. J. (2005). Offshore sedimentary facies of a modern carbonate ramp, Kuwait, northwestern Arabian-Persian Gulf. Facies, 50, 443-462.	K 133	52.4	0	0	0	3.5	0	2.5	0	0	0	0	0	0	0	1	0	0	0	0	0	0	0	0	0	18	12.5	0	0	5	0	0	0.2	5
Gischler, E., & Lomando, A. J. (2005). Offshore sedimentary facies of a modern carbonate ramp, Kuwait, northwestern Arabian-Persian Gulf. Facies, 50, 443-462.	K 134	55.5	0	0	0	4	1.5	2.5	0	0	0	0	0	0	0	1.5	0	0	0	0	0	0	0	0	0	17	5	0	0	9.5	0	0	0.1	3.5
Gischler, E., & Lomando, A. J. (2005). Offshore sedimentary facies of a modern carbonate ramp, Kuwait, northwestern Arabian-Persian Gulf. Facies, 50, 443-462.	K 135	50.3	0	0	0	6.2	0	1.4	0	0	0	0	0	0	0	0.5	0	0	0	0	0	0	0	0	0	23	4.3	0	0	8.1	0	0	4.2	1.9
Gischler, E., & Lomando, A. J. (2005). Offshore sedimentary facies of a modern carbonate ramp, Kuwait, northwestern Arabian-Persian Gulf. Facies, 50, 443-462.	K 136	55.2	0	0	0	0	0	4.7	0	0	0	0	0	0	0	2.2	0	0	0	0	0	0	0	0	0	1.8	5.8	0	0	0	0	0.7	27.4	2.2
Gischler, E., & Lomando, A. J. (2005). Offshore sedimentary facies of a modern carbonate ramp, Kuwait, northwestern Arabian-Persian Gulf. Facies, 50, 443-462.	K 002	0.3	0	0	0	0	0	0.1	0	0	0	0	0	0	0	0.7	0	0	0	0	0	0	0	0	0	0	0.1	0	0	0	0	0	98.8	0
Gischler, E., & Lomando, A. J. (2005). Offshore sedimentary facies of a modern carbonate ramp, Kuwait, northwestern Arabian-Persian Gulf. Facies, 50, 443-462.	K 028	0.5	0	0	0	0	0	0.1	0	0	0	0	0	0	0	0.5	0	0	0	0	0	0	0	0	0	0	0.1	0	0	0	0	0	98.7	0
Gischler, E., & Lomando, A. J. (2005). Offshore sedimentary facies of a modern carbonate ramp, Kuwait, northwestern Arabian-Persian Gulf. Facies, 50, 443-462.	K 029	1.2	0	0	0	0	0	0.2	0	0	0	0	0	0	0	0.4	0	0	0	0	0	0	0	0	0	0	0	0	0	0	0	0	97.9	0.2
Gischler, E., & Lomando, A. J. (2005). Offshore sedimentary facies of a modern carbonate ramp, Kuwait, northwestern Arabian-Persian Gulf. Facies, 50, 443-462.	K 030	29.9	0	0	0	0	0	3.1	0	0	0	0	0	0	0	6.7	0	0	0	0	0	0	0	0	0	0	1.8	0	0	0	0	2	55.3	1.1
Gischler, E., & Lomando, A. J. (2005). Offshore sedimentary facies of a modern carbonate ramp, Kuwait, northwestern Arabian-Persian Gulf. Facies, 50, 443-462.	K 031	15.1	0	0	0	0	0	0.9	0	0	0	0	0	0	0	3.6	0	0	0	0	0	0	0	0	0	0	0.3	0	0	0	0	0.8	78.9	0.3
Gischler, E., & Lomando, A. J. (2005). Offshore sedimentary facies of a modern carbonate ramp, Kuwait, northwestern Arabian-Persian Gulf. Facies, 50, 443-462.	K 066	30.8	0	0	0	0	0	1.4	0	0	0	0	0	0	0	2.7	0	0	0	0	0	0	0	0	0	0	0.4	0	0	0.2	0	0.6	58.9	4.9
Gischler, E., & Lomando, A. J. (2005). Offshore sedimentary facies of a modern carbonate ramp, Kuwait, northwestern Arabian-Persian Gulf. Facies, 50, 443-462.	K 067	29.2	0	0	0	0	0	1.6	0	0	0	0	0	0	0	1.2	0	0	0	0	0	0	0	0	0	0	0.2	0	0	2	0	0.4	59.5	5.9
Gischler, E., & Lomando, A. J. (2005). Offshore sedimentary facies of a modern carbonate ramp, Kuwait, northwestern Arabian-Persian Gulf. Facies, 50, 443-462.	K 068	1.6	0	0	0	0	0	0.4	0	0	0	0	0	0	0	0.8	0	0	0	0	0	0	0	0	0	0	0	0	0	0	0	0	97.3	0
Gischler, E., & Lomando, A. J. (2005). Offshore sedimentary facies of a modern carbonate ramp, Kuwait, northwestern Arabian-Persian Gulf. Facies, 50, 443-462.	K 069	23.8	0	0	0	0	0	6.1	0	0	0	0	0	0	0	0.8	0	0	0	0	0	0	0	0	0	0	0	0	0	1	0	0	68.3	0
Gischler, E., & Lomando, A. J. (2005). Offshore sedimentary facies of a modern carbonate ramp, Kuwait, northwestern Arabian-Persian Gulf. Facies, 50, 443-462.	K 070	0.6	0	0	0	0	0	0.1	0	0	0	0	0	0	0	0.5	0	0	0	0	0	0	0	0	0	0	0	0	0	0	0	0	98.8	0
Gischler, E., & Lomando, A. J. (2005). Offshore sedimentary facies of a modern carbonate ramp, Kuwait, northwestern Arabian-Persian Gulf. Facies, 50, 443-462.	K 071	0.2	0	0	0	0	0	0	0	0	0	0	0	0	0	0.4	0	0	0	0	0	0	0	0	0	0	0	0	0	0	0	0	99.3	0
Gischler, E., & Lomando, A. J. (2005). Offshore sedimentary facies of a modern carbonate ramp, Kuwait, northwestern Arabian-Persian Gulf. Facies, 50, 443-462.	K 072	0.5	0	0	0	0	0	0.1	0	0	0	0	0	0	0	2.3	0	0	0	0	0	0	0	0	0	0	0	0	0	0.1	0	0	96.9	0
Gischler, E., & Lomando, A. J. (2005). Offshore sedimentary facies of a modern carbonate ramp, Kuwait, northwestern Arabian-Persian Gulf. Facies, 50, 443-462.	K 076	38	0	0	0	0	0	1.7	0	0	0	0	0	0	0	1	0	0	0	0	0	0	0	0	0	0	0.2	0	0	2.5	0	1.2	51	4.4
Gischler, E., & Lomando, A. J. (2005). Offshore sedimentary facies of a modern carbonate ramp, Kuwait, northwestern Arabian-Persian Gulf. Facies, 50, 443-462.	K 077	1.1	0	0	0	0	0	0.2	0	0	0	0	0	0	0	0.9	0	0	0	0	0	0	0	0	0	0	0	0	0	0	0	0	97.7	0
Gischler, E., & Lomando, A. J. (2005). Offshore sedimentary facies of a modern carbonate ramp, Kuwait, northwestern Arabian-Persian Gulf. Facies, 50, 443-462.	K 082	22.2	0	0	0	0	0	1.2	0	0	0	0	0	0	0	3	0	0	0	0	0	0	0	0	0	0	0.6	0	0	0.4	0	0	71	1.6
Gischler, E., & Lomando, A. J. (2005). Offshore sedimentary facies of a modern carbonate ramp, Kuwait, northwestern Arabian-Persian Gulf. Facies, 50, 443-462.	K 088	2.4	0	0	0	0	0	0.4	0	0	0	0	0	0	0	0.7	0	0	0	0	0	0	0	0	0	0	0.3	0	0	0	0	0.1	96	0.2
Gischler, E., & Lomando, A. J. (2005). Offshore sedimentary facies of a modern carbonate ramp, Kuwait, northwestern Arabian-Persian Gulf. Facies, 50, 443-462.	K 093	13.1	0	0	0	0	0	1.1	0	0	0	0	0	0	0	1.8	0	0	0	0	0	0	0	0	0	0	0	0	0	1.3	0	0	79.9	2.8
Gischler, E., & Lomando, A. J. (2005). Offshore sedimentary facies of a modern carbonate ramp, Kuwait, northwestern Arabian-Persian Gulf. Facies, 50, 443-462.	K 094	4.5	0	0	0	0	0	0.4	0	0	0	0	0	0	0	0.6	0	0	0	0	0	0	0	0	0	0	0	0	0	0.2	0	0	91.9	2.3
Gischler, E., & Lomando, A. J. (2005). Offshore sedimentary facies of a modern carbonate ramp, Kuwait, northwestern Arabian-Persian Gulf. Facies, 50, 443-462.	K 095	28.8	0	0	0	0	0	1.2	0	0	0	0	0	0	0	0.2	0	0	0	0	0	0	0	0	0	0	0	0	0	0.3	0	0.2	67.5	1.8
Gischler, E., & Lomando, A. J. (2005). Offshore sedimentary facies of a modern carbonate ramp, Kuwait, northwestern Arabian-Persian Gulf. Facies, 50, 443-462.	K 096	41	0	0	0	0	0	3.5	0	0	0	0	0	0	0	0.3	0	0	0	0	0	0	0	0	0	0	0	0	0	0	0	0.3	35.9	18.9
Gischler, E., & Lomando, A. J. (2005). Offshore sedimentary facies of a modern carbonate ramp, Kuwait, northwestern Arabian-Persian Gulf. Facies, 50, 443-462.	K 097	25.8	0	0	0	0	0	0.5	0	0	0	0	0	0	0	0.7	0	0	0	0	0	0	0	0	0	0	0	0	0	2.6	0	0.7	52.6	17.3
Gischler, E., & Lomando, A. J. (2005). Offshore sedimentary facies of a modern carbonate ramp, Kuwait, northwestern Arabian-Persian Gulf. Facies, 50, 443-462.	K 101	4.6	0	0	0	0	0.1	1.1	0	0	0	0	0	0	0	1.7	0	0	0	0	0	0	0	0	0	0	0	0	0	0	0	0.1	92.4	0
Gischler, E., & Lomando, A. J. (2005). Offshore sedimentary facies of a modern carbonate ramp, Kuwait, northwestern Arabian-Persian Gulf. Facies, 50, 443-462.	K 102	1.1	0	0	0	0	0	0.3	0	0	0	0	0	0	0	0.3	0	0	0	0	0	0	0	0	0	0	0	0	0	0	0	0	98.3	0.1
Gischler, E., & Lomando, A. J. (2005). Offshore sedimentary facies of a modern carbonate ramp, Kuwait, northwestern Arabian-Persian Gulf. Facies, 50, 443-462.	K 108	3.9	0	0	0	0	0	0.6	0	0	0	0	0	0	0	0.7	0	0	0	0	0	0	0	0	0	0	0.7	0	0	0	0	0.1	93.4	0.8
Gischler, E., & Lomando, A. J. (2005). Offshore sedimentary facies of a modern carbonate ramp, Kuwait, northwestern Arabian-Persian Gulf. Facies, 50, 443-462.	K 120	14.2	0	0	0	0	0	2.3	0	0	0	0	0	0	0	1.5	0	0	0	0	0	0	0	0	0	0	0	0	0	0.1	0	0.1	81.4	0.3
Gischler, E., & Lomando, A. J. (2005). Offshore sedimentary facies of a modern carbonate ramp, Kuwait, northwestern Arabian-Persian Gulf. Facies, 50, 443-462.	K 121	31.4	0	0	0	0	0	2.9	0	0	0	0	0	0	0	3.3	0	0	0	0	0	0	0	0	0	0	1	0	0	0	0	0.2	58.7	2.5
Gischler, E., & Lomando, A. J. (2005). Offshore sedimentary facies of a modern carbonate ramp, Kuwait, northwestern Arabian-Persian Gulf. Facies, 50, 443-462.	K 129	28.9	0	0	0	0	0	2.5	0	0	0	0	0	0	0	2.6	0	0	0	0	0	0	0	0	0	0	1.5	0	0	0.4	0	0.2	62.2	1.7
Gischler, E., & Lomando, A. J. (2005). Offshore sedimentary facies of a modern carbonate ramp, Kuwait, northwestern Arabian-Persian Gulf. Facies, 50, 443-462.	K 137	23.1	0	0	0	0	0.2	1.1	0	0	0	0	0	0	0	1.7	0	0	0	0	0	0	0	0	0	0.2	1.7	0	0	0.2	0	0.2	70	2
Gischler, E., & Lomando, A. J. (2005). Offshore sedimentary facies of a modern carbonate ramp, Kuwait, northwestern Arabian-Persian Gulf. Facies, 50, 443-462.	K 016	27.4	0	0	0	40.8	8.5	0.5	0	0	0	0	0	0	0	1.5	0	0	0	0	0	0	0	0	0	1	6	0	0	12.9	0	1	0.4	0
Gischler, E., & Lomando, A. J. (2005). Offshore sedimentary facies of a modern carbonate ramp, Kuwait, northwestern Arabian-Persian Gulf. Facies, 50, 443-462.	K 033	9.8	0	0	0	76.8	12.2	0	0	0	0	0	0	0	0	0	0	0	0	0	0	0	0	0	0	0	0	0	0	1.2	0	0	0	0
Gischler, E., & Lomando, A. J. (2005). Offshore sedimentary facies of a modern carbonate ramp, Kuwait, northwestern Arabian-Persian Gulf. Facies, 50, 443-462.	K 035	15.1	0	0	0	68.1	7	1.1	0	0	0	0	0	0	0	1.6	0	0	0	0	0	0	0	0	0	0	0	0	0	6.5	0	0.5	0	0
Gischler, E., & Lomando, A. J. (2005). Offshore sedimentary facies of a modern carbonate ramp, Kuwait, northwestern Arabian-Persian Gulf. Facies, 50, 443-462.	K 039	21.5	0	0	0	56	19	0	0	0	0	0	0	0	0	3.5	0	0	0	0	0	0	0	0	0	0	0	0	0	0	0	0	0.1	0
Gischler, E., & Lomando, A. J. (2005). Offshore sedimentary facies of a modern carbonate ramp, Kuwait, northwestern Arabian-Persian Gulf. Facies, 50, 443-462.	K 040	15	0	0	0	67.5	15.5	0	0	0	0	0	0	0	0	2	0	0	0	0	0	0	0	0	0	0	0	0	0	0	0	0	0	0
Gischler, E., & Lomando, A. J. (2005). Offshore sedimentary facies of a modern carbonate ramp, Kuwait, northwestern Arabian-Persian Gulf. Facies, 50, 443-462.	K 058	11	0	0	0	35.9	3.5	1	0	0	0	0	0	0	0	2.5	0	0	0	0	0	0	0	0	0	13	7	0	0	23	0	1.5	0.2	1.5
Gischler, E., & Lomando, A. J. (2005). Offshore sedimentary facies of a modern carbonate ramp, Kuwait, northwestern Arabian-Persian Gulf. Facies, 50, 443-462.	K 074	12	0	0	0	76.4	10	0	0	0	0	0	0	0	0	1.5	0	0	0	0	0	0	0	0	0	0	0	0	0	0	0	0	0.1	0
Gischler, E., & Lomando, A. J. (2005). Offshore sedimentary facies of a modern carbonate ramp, Kuwait, northwestern Arabian-Persian Gulf. Facies, 50, 443-462.	K 075	3.8	0	0	0	75.5	9.5	0	0	0	0	0	0	0	0	5.7	0	0	0	0	0	0	0	0	0	0	0	0	0	0	0	0.5	5	0
Scoffin, T. P., & Bowes, G. E. (1988). The facies distribution of carbonate sediments on Porcupine Bank, northeast Atlantic. Sedimentary Geology, 60(1-4), 125-134.	25	0	0	1	0	0	0	2	8	0	0	0	0	0	0	0	0	0	0	0	0	0	0	0	0	0	0	0	0	0	0	0	0	89
Scoffin, T. P., & Bowes, G. E. (1988). The facies distribution of carbonate sediments on Porcupine Bank, northeast Atlantic. Sedimentary Geology, 60(1-4), 125-134.	26	0	0	14	0	0	0	7	7	0	0	0	0	0	0	4	0	0	0	0	0	0	0	0	0	0	0	0	0	0	0	0	0	68
Scoffin, T. P., & Bowes, G. E. (1988). The facies distribution of carbonate sediments on Porcupine Bank, northeast Atlantic. Sedimentary Geology, 60(1-4), 125-134.	31	0	0	3	0	0	0	9	12	0	0	0	0	0	0	1	0	0	0	0	0	0	0	0	0	0	0	0	0	0	0	0	0	75
Scoffin, T. P., & Bowes, G. E. (1988). The facies distribution of carbonate sediments on Porcupine Bank, northeast Atlantic. Sedimentary Geology, 60(1-4), 125-134.	32	0	2	30	0	0	0	21	4	0	0	0	0	0	0	5	0	5	0	0	0	0	0	0	0	0	0	0	0	0	0	0	0	35
Scoffin, T. P., & Bowes, G. E. (1988). The facies distribution of carbonate sediments on Porcupine Bank, northeast Atlantic. Sedimentary Geology, 60(1-4), 125-134.	36	0	1	26	0	0	0	10	7	0	0	0	0	0	0	3	3	8	0	0	0	0	0	0	2	0	0	0	0	0	0	0	0	40
Scoffin, T. P., & Bowes, G. E. (1988). The facies distribution of carbonate sediments on Porcupine Bank, northeast Atlantic. Sedimentary Geology, 60(1-4), 125-134.	37	0	1	16	0	0	0	13	2	0	0	0	0	0	0	3	2	4	0	0	0	0	0	0	1	0	0	0	0	0	0	0	0	59
Andruleit, H., Freiwald, A., & Schäfer, P. (1996). Bioclastic carbonate sediments on the southwestern Svalbard shelf. Marine Geology, 134(3-4), 163-182.		0	0.4	27.7	0	0	0	20.3	0.2	0	0	0	0	1.3	0	5.3	1	3.1	39.6	0.9	0	0.1	0	0	0	0	0	0	0	0	0	0		98-25 %
Brandano, M., & Civitelli, G. (2007). Non-seagrass meadow sedimentary facies of the Pontinian Islands, Tyrrhenian Sea: a modern example of mixed carbonate–siliciclastic sedimentation. Sedimentary Geology, 201(3-4), 286-301.	b004	0	1.59	2.87	0	0	0	22.81	24.43	16.56	0	0	0	5.1	20	1.91	0.64	1.91	0		0	20.38	0	0	0	0	0	0	0	0	0	0	19.44	22.59
Brandano, M., & Civitelli, G. (2007). Non-seagrass meadow sedimentary facies of the Pontinian Islands, Tyrrhenian Sea: a modern example of mixed carbonate–siliciclastic sedimentation. Sedimentary Geology, 201(3-4), 286-301.	b005	0	3.43	4.57	0	0.57	3.14	40.86	16.29	2.86	0	0	0	2.57	0	6.57	1.14	3.14	0		0	14	0	0	0	0	0	0	0	0	0	0	13.31	46.97
Brandano, M., & Civitelli, G. (2007). Non-seagrass meadow sedimentary facies of the Pontinian Islands, Tyrrhenian Sea: a modern example of mixed carbonate–siliciclastic sedimentation. Sedimentary Geology, 201(3-4), 286-301.	b028	0	7.05	2.56	0	0	4.17	52.14	9.97	1.6	0	0	0	1.6	0	9.94	0.96	6.09	0		0	7.69	0	0	0	0	0	0	0	0	0	0	5.54	21.27
Brandano, M., & Civitelli, G. (2007). Non-seagrass meadow sedimentary facies of the Pontinian Islands, Tyrrhenian Sea: a modern example of mixed carbonate–siliciclastic sedimentation. Sedimentary Geology, 201(3-4), 286-301.	b031	0	5.62	5.39	0	0.23	5.85	46.37	6.09	5.15	0	0	0	0.04	0	10.54	0.94	5.39	0		0	5.39	0	0	0	0	0	0	0	0	0	0	5.29	16.32
Brandano, M., & Civitelli, G. (2007). Non-seagrass meadow sedimentary facies of the Pontinian Islands, Tyrrhenian Sea: a modern example of mixed carbonate–siliciclastic sedimentation. Sedimentary Geology, 201(3-4), 286-301.	b032	0	2.91	4.73	0	0	4.17	36.36	2.18	1.43	0	0	0	3.64	0	12	0.63	20.07	0		0	2.91	0	0	0	0	0	0	0	0	0	0	1.84	34.48
Brandano, M., & Civitelli, G. (2007). Non-seagrass meadow sedimentary facies of the Pontinian Islands, Tyrrhenian Sea: a modern example of mixed carbonate–siliciclastic sedimentation. Sedimentary Geology, 201(3-4), 286-301.	b045	0	3.23	3.94	0	0	4.66	39.78	2.15	1.43	0	0	0	2.87	0.36	11.83	1.43	20.07	0		0	2.87	0	0	0	0	0	0	0	0	0	0	1.37	11.48
Brandano, M., & Civitelli, G. (2007). Non-seagrass meadow sedimentary facies of the Pontinian Islands, Tyrrhenian Sea: a modern example of mixed carbonate–siliciclastic sedimentation. Sedimentary Geology, 201(3-4), 286-301.	b046	0	5.4	4.76	0	0	9.84	36.51	5.08	1.9	0	0	0	3.17	0	14.6	0.63	9.52	0		0	7.3	0	0	0	0	0	0	0	0	0	0	5	11.42
Brandano, M., & Civitelli, G. (2007). Non-seagrass meadow sedimentary facies of the Pontinian Islands, Tyrrhenian Sea: a modern example of mixed carbonate–siliciclastic sedimentation. Sedimentary Geology, 201(3-4), 286-301.	b047	0	6.17	4.55	0	0	9.12	41.23	1.95	0.97	0	0	0	1.62	0	21.1	1.3	7.47	0		0	3.25	0	0	0	0	0	0	0	0	0	0	2.29	0.6
Brandano, M., & Civitelli, G. (2007). Non-seagrass meadow sedimentary facies of the Pontinian Islands, Tyrrhenian Sea: a modern example of mixed carbonate–siliciclastic sedimentation. Sedimentary Geology, 201(3-4), 286-301.	b069	0	5.41	4.27	0	0	2.56	51.6	6.09	3.13	0	0	0	1.99	0	6.55	1.14	3.42	0		0	7.69	0	0	0	0	0	0	0	0	0	0	9.84	34.98
Brandano, M., & Civitelli, G. (2007). Non-seagrass meadow sedimentary facies of the Pontinian Islands, Tyrrhenian Sea: a modern example of mixed carbonate–siliciclastic sedimentation. Sedimentary Geology, 201(3-4), 286-301.	b070	0	6.06	9.39	0	0	3.03	42.1	4	3	0	0	0	4.85	0	7.27	0.61	6	0		0	6.97	0	0	0	0	0	0	0	0	0	0	8.82	65.3
Brandano, M., & Civitelli, G. (2007). Non-seagrass meadow sedimentary facies of the Pontinian Islands, Tyrrhenian Sea: a modern example of mixed carbonate–siliciclastic sedimentation. Sedimentary Geology, 201(3-4), 286-301.	b072	0	6.9	10.24	0	0	2.93	58.15	0	3.88	0	0	0	5.23	0	7.69	3.02	6.03	0		0	4	0	0	0	0	0	0	0	0	0	0	6.57	75.88
Brandano, M., & Civitelli, G. (2007). Non-seagrass meadow sedimentary facies of the Pontinian Islands, Tyrrhenian Sea: a modern example of mixed carbonate–siliciclastic sedimentation. Sedimentary Geology, 201(3-4), 286-301.	b075	0	30.69	16.83	0	0	19.08	11.88	0	0	0	0	0	0	0	11.88	0	6.93	0		0	0	0	0	0	0	0	0	0	0	0	0	0.05	93.55
Brandano, M., & Civitelli, G. (2007). Non-seagrass meadow sedimentary facies of the Pontinian Islands, Tyrrhenian Sea: a modern example of mixed carbonate–siliciclastic sedimentation. Sedimentary Geology, 201(3-4), 286-301.	b080	0	16.27	4.82	0	0	36.14	16.27	13.25	0	0	0	0	0	0	10.24	1.2	1.2	0		0	0	0	0	0	0	0	0	0	0	0	0	0.07	81.58
Brandano, M., & Civitelli, G. (2007). Non-seagrass meadow sedimentary facies of the Pontinian Islands, Tyrrhenian Sea: a modern example of mixed carbonate–siliciclastic sedimentation. Sedimentary Geology, 201(3-4), 286-301.	b104	0	35.26	4.81	0	0	13.14	8.65	0	0	0	0	0	0.32	0	4.49	3.53	25	0		0	0	0	0	0	0	0	0	0	0	0	0	0.36	0
Brandano, M., & Civitelli, G. (2007). Non-seagrass meadow sedimentary facies of the Pontinian Islands, Tyrrhenian Sea: a modern example of mixed carbonate–siliciclastic sedimentation. Sedimentary Geology, 201(3-4), 286-301.	b112	0	25.17	8.16	0	0	19.05	8.16	0	0	0	0	0	2.72	0	8.84	2.72	15.85	0		0	0	0	0	0	0	0	0	0	0	0	0	0.22	89.75
Brandano, M., & Civitelli, G. (2007). Non-seagrass meadow sedimentary facies of the Pontinian Islands, Tyrrhenian Sea: a modern example of mixed carbonate–siliciclastic sedimentation. Sedimentary Geology, 201(3-4), 286-301.	b116	0	3.37	1.81	0	0	0.52	33.94	13.99	1.3	0	0	0	1.81	0	5.96	1.04	8.55	0		0	26.42	0	0	0	0	0	0	0	0	0	0	25.23	36.94
Brandano, M., & Civitelli, G. (2007). Non-seagrass meadow sedimentary facies of the Pontinian Islands, Tyrrhenian Sea: a modern example of mixed carbonate–siliciclastic sedimentation. Sedimentary Geology, 201(3-4), 286-301.	b141	0	1.46	3.79	0	0	0.29	46.85	18.08	2.62	0	0	0	4.37	0	2.92	0.58	0.87	0		0	17.78	0	0	0	0	0	0	0	0	0	0	41.4	58.48
Brandano, M., & Civitelli, G. (2007). Non-seagrass meadow sedimentary facies of the Pontinian Islands, Tyrrhenian Sea: a modern example of mixed carbonate–siliciclastic sedimentation. Sedimentary Geology, 201(3-4), 286-301.	b142	0	4.44	4.73	0	0	0.3	50.89	10.65	0.89	0	0	0	2.66	0	7.69	0.59	1.48	0		0	15.38	0	0	0	0	0	0	0	0	0	0	42.12	57.59
Brandano, M., & Civitelli, G. (2007). Non-seagrass meadow sedimentary facies of the Pontinian Islands, Tyrrhenian Sea: a modern example of mixed carbonate–siliciclastic sedimentation. Sedimentary Geology, 201(3-4), 286-301.	b143	0	7.08	10.34	0	0	2.77	58.15	4.92	2.15	0	0	0	5.23	0	7.69	1.23	6.03	0		0	4	0	0	0	0	0	0	0	0	0	0	25.22	69.3
Brandano, M., & Civitelli, G. (2007). Non-seagrass meadow sedimentary facies of the Pontinian Islands, Tyrrhenian Sea: a modern example of mixed carbonate–siliciclastic sedimentation. Sedimentary Geology, 201(3-4), 286-301.	b166	0	5.93	1.13	0	0	7.35	35.03	3.39	1.98	0	0	0	4.28	0	14.12	1.69	16.1	0		0	5.85	0	0	0	0	0	0	0	0	0	0	4.82	58.43
Brandano, M., & Civitelli, G. (2007). Non-seagrass meadow sedimentary facies of the Pontinian Islands, Tyrrhenian Sea: a modern example of mixed carbonate–siliciclastic sedimentation. Sedimentary Geology, 201(3-4), 286-301.	b196	0	6.6	0.76	0	0.25	7.61	45.59	5.33	1.78	0	0	0	2.03	0	13.2	1.27	5.84	0		0	8.63	0	0	0	0	0	0	0	0	0	0	14.95	27.74
Brandano, M., & Civitelli, G. (2007). Non-seagrass meadow sedimentary facies of the Pontinian Islands, Tyrrhenian Sea: a modern example of mixed carbonate–siliciclastic sedimentation. Sedimentary Geology, 201(3-4), 286-301.	b198	0	3.98	0.8	0	0	1.86	36.6	19.89	2.12	0	0	0	2.39	0	4.24	1.06	4.77	0		0	22.28	0	0	0	0	0	0	0	0	0	0	17.83	41.42
Brandano, M., & Civitelli, G. (2007). Non-seagrass meadow sedimentary facies of the Pontinian Islands, Tyrrhenian Sea: a modern example of mixed carbonate–siliciclastic sedimentation. Sedimentary Geology, 201(3-4), 286-301.	b205	0	4.25	4.72	0	0.24	0.47	29.95	21.93	2.59	0	0	0	1.18	10.85	7.31	0.94	9.2	0		0	5.42	0	0	0	0	0	0	0	0	0	0	21.36	30.97
Brandano, M., & Civitelli, G. (2007). Non-seagrass meadow sedimentary facies of the Pontinian Islands, Tyrrhenian Sea: a modern example of mixed carbonate–siliciclastic sedimentation. Sedimentary Geology, 201(3-4), 286-301.	b216	0	12.66	3.16	0	0	5.97	32.59	1.27	3.8	0	0	0	1.58	0	10.76	3.16	17.05	0		0	6.01	0	0	0	0	0	0	0	0	0	0	21.1	10.02
Brandano, M., & Civitelli, G. (2007). Non-seagrass meadow sedimentary facies of the Pontinian Islands, Tyrrhenian Sea: a modern example of mixed carbonate–siliciclastic sedimentation. Sedimentary Geology, 201(3-4), 286-301.	b224	0	12.66	3.16	0	0	11.39	32.59	1.27	3.8	0	0	0	1.58	0	10.76	3.16	13.29	0		0	6.01	0	0	0	0	0	0	0	0	0	0	8.83	5.25
Brandano, M., & Civitelli, G. (2007). Non-seagrass meadow sedimentary facies of the Pontinian Islands, Tyrrhenian Sea: a modern example of mixed carbonate–siliciclastic sedimentation. Sedimentary Geology, 201(3-4), 286-301.	b225	0	7.18	3.45	0	0.29	3.45	29.02	4.89	5.75	0	0	0	2.3	0	6.61	7.47	18.39	0		0	10.06	0	0	0	0	0	0	0	0	0	0	7	7.97
Brandano, M., & Civitelli, G. (2007). Non-seagrass meadow sedimentary facies of the Pontinian Islands, Tyrrhenian Sea: a modern example of mixed carbonate–siliciclastic sedimentation. Sedimentary Geology, 201(3-4), 286-301.	b230	0	4.2	4.5	0	0.6	0.9	36.94	18.02	7.51	0	0	0	0.9	0	3.6	0.9	1.8	0		0	20.12	0	0	0	0	0	0	0	0	0	0	51.35	55.55
Brandano, M., & Civitelli, G. (2007). Non-seagrass meadow sedimentary facies of the Pontinian Islands, Tyrrhenian Sea: a modern example of mixed carbonate–siliciclastic sedimentation. Sedimentary Geology, 201(3-4), 286-301.	b240	0	6.4	2.13	0	0	8.8	26.4	8	4.53	0	0	0	3.73	0	5.87	3.47	6.93	0		0	21.87	0	0	0	0	0	0	0	0	0	0	42.55	13.68
Brandano, M., & Civitelli, G. (2007). Non-seagrass meadow sedimentary facies of the Pontinian Islands, Tyrrhenian Sea: a modern example of mixed carbonate–siliciclastic sedimentation. Sedimentary Geology, 201(3-4), 286-301.	b244	0	4.46	3.76	0	0	8.92	38.73	1.41	3.76	0	0	0	4.69	0	9.39	1.41	17.37	0		0	3.52	0	0	0	0	0	0	0	0	0	0	5.38	21.65
Brandano, M., & Civitelli, G. (2007). Non-seagrass meadow sedimentary facies of the Pontinian Islands, Tyrrhenian Sea: a modern example of mixed carbonate–siliciclastic sedimentation. Sedimentary Geology, 201(3-4), 286-301.	b246	0	5.94	3.71	0	0	7.92	46.29	1.49	2.97	0	0	0	3.71	0	12.38	0.74	9.9	0		0	3.96	0	0	0	0	0	0	0	0	0	0	2.29	10.49
Brandano, M., & Civitelli, G. (2007). Non-seagrass meadow sedimentary facies of the Pontinian Islands, Tyrrhenian Sea: a modern example of mixed carbonate–siliciclastic sedimentation. Sedimentary Geology, 201(3-4), 286-301.	b257	0	2.84	6.38	0	0	5.67	32.39	4.73	5.2	0	0	0	4.26	0	9.46	3.55	12.29	0		0	13	0	0	0	0	0	0	0	0	0	0	26.59	23.9
Gischler, E., & Lomando, A. J. (1999). Recent sedimentary facies of isolated carbonate platforms, Belize-Yucatan system, Central America. Journal of Sedimentary Research, 69(3), 747-763.	fore/deep reef	9.6	0	0	0	33.4	11.4	4.7	0	0	27.1	0	0	0	0	0	0	0	0	0	0	0	0	0	0	0	9	0	0	0	0	0	3.4
Gischler, E., & Lomando, A. J. (1999). Recent sedimentary facies of isolated carbonate platforms, Belize-Yucatan system, Central America. Journal of Sedimentary Research, 69(3), 747-763.	reef/pavement	9.5	0	0	0	38.8	16.3	3.7	0	0	19.6	0	0	0	0	0	0	0	0	0	0	0	0	0	0	0	6.9	0	0	0	0	0	3.7
Gischler, E., & Lomando, A. J. (1999). Recent sedimentary facies of isolated carbonate platforms, Belize-Yucatan system, Central America. Journal of Sedimentary Research, 69(3), 747-763.	cays	9	0	0	0	31.9	12.9	6.8	0	0	19.1	0	0	0	0	0	0	0	0	0	0	0	0	0	0	0	0.4	0	0	0	0	0	1.6
Gischler, E., & Lomando, A. J. (1999). Recent sedimentary facies of isolated carbonate platforms, Belize-Yucatan system, Central America. Journal of Sedimentary Research, 69(3), 747-763.	patch reef	15.5	0	0	0	32.2	9.2	4.3	0	0	30.6	0	0	0	0	0	0	0	0	0	0	0	0	0	0	0	0.4	0	0	0	0	0	5.2
Gischler, E., & Lomando, A. J. (1999). Recent sedimentary facies of isolated carbonate platforms, Belize-Yucatan system, Central America. Journal of Sedimentary Research, 69(3), 747-763.	sand apron	12.8	0	0	0	25.9	10.6	5	0	0	16.1	0	0	0	0	0	0	0	0	0	0	0	0	0	0	0	15.9	0	0	0	0	0	12.3
Gischler, E., & Lomando, A. J. (1999). Recent sedimentary facies of isolated carbonate platforms, Belize-Yucatan system, Central America. Journal of Sedimentary Research, 69(3), 747-763.	shallow lagoon	16.2	0	0	0	9.8	4.8	11.2	0	0	21.4	0	0	0	0	0	0	0	0	0	0	0	0	0	0	0	20	0	0	0	0	0	17.1
Gischler, E., & Lomando, A. J. (1999). Recent sedimentary facies of isolated carbonate platforms, Belize-Yucatan system, Central America. Journal of Sedimentary Research, 69(3), 747-763.	deep lagoon	19.3	0	0	0	4.3	2.2	11.1	0	0	15	0	0	0	0	0	0	0	0	0	0	0	0	0	0	0	13.5	0	0	0	0	0	34.2
Gischler, E., & Lomando, A. J. (1999). Recent sedimentary facies of isolated carbonate platforms, Belize-Yucatan system, Central America. Journal of Sedimentary Research, 69(3), 747-763.	mangrove lagoon	17.1	0	0	0	1.5	0.3	5.9	0	0	53.3	0	0	0	0	0	0	0	0	0	0	0	0	0	0	0	0	0	0	0	0	0	21.3
Halfar, J., Godinez‐Orta, L., Mutti, M., Valdez‐Holguin, J. E., & Borges, J. M. (2006). Carbonates calibrated against oceanographic parameters along a latitudinal transect in the Gulf of California, Mexico. Sedimentology, 53(2), 297-320.	Golfo di California	31	0	0	0	33	10	5	0	0	0	0	0	0	0	6	0	4	3		0	0	0	0	8	0	0	0	0	0	0	0		90-50%
Wilson, J. B. (1979). Biogenic carbonate sediments on the Scottish continental shelf and on Rockall Bank. Marine Geology, 33(3-4), 85-93.	1	0	5	15	0	0	0	0	0	0	0	0	0	0	0	0	15	2	58	0	0	0	0	0	5	0	0	0	0	0	0	0
Wilson, J. B. (1979). Biogenic carbonate sediments on the Scottish continental shelf and on Rockall Bank. Marine Geology, 33(3-4), 85-93.	2	0	7	20	0	0	0	0	0	0	0	0	0	0	0	2	50	7	7	0	0	0	0	0	7	0	0	0	0	0	0	0
Wilson, J. B. (1979). Biogenic carbonate sediments on the Scottish continental shelf and on Rockall Bank. Marine Geology, 33(3-4), 85-93.	3	0	5	61	0	0	0	0	0	0	0	0	0	0	0	3	7	10	7	0	0	0	0	0	7	0	0	0	0	0	0	0
Wilson, J. B. (1979). Biogenic carbonate sediments on the Scottish continental shelf and on Rockall Bank. Marine Geology, 33(3-4), 85-93.	4	0	3	59	0	0	0	0	0	0	0	0	0	0	0	12	7	7	10	0	0	0	0	0	2	0	0	0	0	0	0	0
Wilson, J. B. (1979). Biogenic carbonate sediments on the Scottish continental shelf and on Rockall Bank. Marine Geology, 33(3-4), 85-93.	5	0	5	39	0	0	0	0	0	0	0	0	0	0	0	0	13	29	1	10	0	0	0	0	3	0	0	0	0	0	0	0
Wilson, J. B. (1979). Biogenic carbonate sediments on the Scottish continental shelf and on Rockall Bank. Marine Geology, 33(3-4), 85-93.	6	0	2	20	0	0	0	0	0	0	0	0	0	0	0	0	65	0	3	0	0	0	0	0	10	0	0	0	0	0	0	0
Wilson, J. B. (1979). Biogenic carbonate sediments on the Scottish continental shelf and on Rockall Bank. Marine Geology, 33(3-4), 85-93.	7	0	2	21	0	0	0	0	0	0	0	0	0	0	0	0	2	60	5	0	0	0	0	0	10	0	0	0	0	0	0	0
Wilson, J. B. (1979). Biogenic carbonate sediments on the Scottish continental shelf and on Rockall Bank. Marine Geology, 33(3-4), 85-93.	9	0	3	56	0	0	0	0	0	0	0	0	0	0	0	25	0	10	0	2	0	0	0	0	4	0	0	0	0	0	0	0
Wilson, J. B. (1979). Biogenic carbonate sediments on the Scottish continental shelf and on Rockall Bank. Marine Geology, 33(3-4), 85-93.	10	0	13	12	0	0	0	0	0	0	0	0	0	0	0	3	30	34	0	2	2	0	0	0	4	0	0	0	0	0	0	0
Wilson, J. B. (1979). Biogenic carbonate sediments on the Scottish continental shelf and on Rockall Bank. Marine Geology, 33(3-4), 85-93.	11	0	5	66	10	0	0	0	0	0	0	0	0	0	0	8	0	0	0	0	8	0	0	0	3	0	0	0	0	0	0	0
Fornos, J. J., Forteza, V., Jaume, C., & Martinez-Taberner, A. (1992). Present-day Halimeda carbonate sediments in temperate Mediterranean embayments: Fornells, Balearic Islands. Sedimentary Geology, 75(3-4), 283-293.	A	0	6	16	0	0	0	6	0	0	39	0	0	0	0	1	1	1	0	0	0	0	0	0	18	0	0	0	0	0	0	4		7
Fornos, J. J., Forteza, V., Jaume, C., & Martinez-Taberner, A. (1992). Present-day Halimeda carbonate sediments in temperate Mediterranean embayments: Fornells, Balearic Islands. Sedimentary Geology, 75(3-4), 283-293.	B	0	5	19	0	0	0	13	0	0	47	0	0	0	0	1	1	1	0	0	0	0	0	0	7	0	0	0	0	0	0	4		3
Fornos, J. J., Forteza, V., Jaume, C., & Martinez-Taberner, A. (1992). Present-day Halimeda carbonate sediments in temperate Mediterranean embayments: Fornells, Balearic Islands. Sedimentary Geology, 75(3-4), 283-293.	C	0	4	7	0	0	7	5	0	0	2	0	0	0	0	1	1	5	0	0	0	0	0	0	0	0	0	0	0	0	0	32		39
Fornos, J. J., Forteza, V., Jaume, C., & Martinez-Taberner, A. (1992). Present-day Halimeda carbonate sediments in temperate Mediterranean embayments: Fornells, Balearic Islands. Sedimentary Geology, 75(3-4), 283-293.	D	0	5	28	0	0	16	4	0	0	1	0	0	0	0	2	1	6	0	0	0	0	0	0	1	0	0	0	0	0	0	28		11
Frezza, V., Mateu-Vicens, G., Gaglianone, G., Baldassarre, A., & Brandano, M. (2011). Mixed carbonate-siliclastic sediments and benthic foraminiferal assemblages from Posidonia oceanica seagrass meadows of the central Tyrrhenian continental shelf (Latium, Italy). Italian Journal of Geosciences, 130(3), 352-369.	S6	0	0.7	2.3	0	0	2.7	4.7	0	0	0	0	0	0.7	0	0.7	0.7	1	0	0	0	0.7	0	0	0	0	0	0	0	0	0	0		86
Frezza, V., Mateu-Vicens, G., Gaglianone, G., Baldassarre, A., & Brandano, M. (2011). Mixed carbonate-siliclastic sediments and benthic foraminiferal assemblages from Posidonia oceanica seagrass meadows of the central Tyrrhenian continental shelf (Latium, Italy). Italian Journal of Geosciences, 130(3), 352-369.	S13	0	0	1.3	0	0	2	10	0	0	0	0	0	2.7	0	2	1.3	3	0	0	0	0	0	0	0	0	0	0	0	0	0	0		77.7
Frezza, V., Mateu-Vicens, G., Gaglianone, G., Baldassarre, A., & Brandano, M. (2011). Mixed carbonate-siliclastic sediments and benthic foraminiferal assemblages from Posidonia oceanica seagrass meadows of the central Tyrrhenian continental shelf (Latium, Italy). Italian Journal of Geosciences, 130(3), 352-369.	S59	0	2.7	4.7	0	0	0.7	5	0	0	0	0	0	0	0	4	1.3	2.3	0	0	0	0	0	0	0	0	0	0	0	0	0	0		79.3
Frezza, V., Mateu-Vicens, G., Gaglianone, G., Baldassarre, A., & Brandano, M. (2011). Mixed carbonate-siliclastic sediments and benthic foraminiferal assemblages from Posidonia oceanica seagrass meadows of the central Tyrrhenian continental shelf (Latium, Italy). Italian Journal of Geosciences, 130(3), 352-369.	S66	0	1	5.7	0	0	3	2.7	0	0	0	0	0	0	0	4	0.3	1.3	0	0	0	0	0	0	0	0	0	0	0	0	0	0		82
Frezza, V., Mateu-Vicens, G., Gaglianone, G., Baldassarre, A., & Brandano, M. (2011). Mixed carbonate-siliclastic sediments and benthic foraminiferal assemblages from Posidonia oceanica seagrass meadows of the central Tyrrhenian continental shelf (Latium, Italy). Italian Journal of Geosciences, 130(3), 352-369.	S3	0	2.3	3.7	0	0	5	7.7	0	0	0	0	0	3.7	0	3	1.3	0.3	0	0	0	1.3	0	0	0	0	0	0	0	0	0	0		71.7
Frezza, V., Mateu-Vicens, G., Gaglianone, G., Baldassarre, A., & Brandano, M. (2011). Mixed carbonate-siliclastic sediments and benthic foraminiferal assemblages from Posidonia oceanica seagrass meadows of the central Tyrrhenian continental shelf (Latium, Italy). Italian Journal of Geosciences, 130(3), 352-369.	S4	0	0.3	2	0	0	6.3	18	0	0.3	0	0	0	1.3	0	2	1	0.7	0	0	0	1.7	0	0	0	0	0	0	0	0	0	0		66.3
Frezza, V., Mateu-Vicens, G., Gaglianone, G., Baldassarre, A., & Brandano, M. (2011). Mixed carbonate-siliclastic sediments and benthic foraminiferal assemblages from Posidonia oceanica seagrass meadows of the central Tyrrhenian continental shelf (Latium, Italy). Italian Journal of Geosciences, 130(3), 352-369.	S53	0	3.3	9	0	0	2	5.7	0	0	0	0	0	0.3	0	4	0.3	5.7	0	0	0	0	0	0	0	0	0	0	0	0	0	0		69.7
Frezza, V., Mateu-Vicens, G., Gaglianone, G., Baldassarre, A., & Brandano, M. (2011). Mixed carbonate-siliclastic sediments and benthic foraminiferal assemblages from Posidonia oceanica seagrass meadows of the central Tyrrhenian continental shelf (Latium, Italy). Italian Journal of Geosciences, 130(3), 352-369.	S5	0	0	1.3	0	0	1.7	12	0	0.7	0	0	0	1.7	0	0.3	0.3	1.7	0	0	0	0.7	0	0	0	0	0	0	0	0	0	0		79.7
Frezza, V., Mateu-Vicens, G., Gaglianone, G., Baldassarre, A., & Brandano, M. (2011). Mixed carbonate-siliclastic sediments and benthic foraminiferal assemblages from Posidonia oceanica seagrass meadows of the central Tyrrhenian continental shelf (Latium, Italy). Italian Journal of Geosciences, 130(3), 352-369.	S70	0	0.3	0.3	0	0	1.3	8.7	0	0	0	0	0	1.7	0	1.3	0	0.7	0	0	0	1	0	0	0	0	0	0	0	0	0	0		84.7
Frezza, V., Mateu-Vicens, G., Gaglianone, G., Baldassarre, A., & Brandano, M. (2011). Mixed carbonate-siliclastic sediments and benthic foraminiferal assemblages from Posidonia oceanica seagrass meadows of the central Tyrrhenian continental shelf (Latium, Italy). Italian Journal of Geosciences, 130(3), 352-369.	S69	0	1.3	2	0.3	0	1	8.7	0	0	0	0	0	0.7	0	2	0.3	1.3	0	0	0	1.3	0	0	0	0	0	0	0	0	0	0		81
Frezza, V., Mateu-Vicens, G., Gaglianone, G., Baldassarre, A., & Brandano, M. (2011). Mixed carbonate-siliclastic sediments and benthic foraminiferal assemblages from Posidonia oceanica seagrass meadows of the central Tyrrhenian continental shelf (Latium, Italy). Italian Journal of Geosciences, 130(3), 352-369.	S67	0	0	1	0	0	3.3	10	0	0	0	0	0	2.3	0	5	0.3	2	0	0	0	2	0	0	0	0	0	0	0	0	0	0		74
Frezza, V., Mateu-Vicens, G., Gaglianone, G., Baldassarre, A., & Brandano, M. (2011). Mixed carbonate-siliclastic sediments and benthic foraminiferal assemblages from Posidonia oceanica seagrass meadows of the central Tyrrhenian continental shelf (Latium, Italy). Italian Journal of Geosciences, 130(3), 352-369.	S37	0	4.3	5.7	0.3	0	3	15	0	0	0	0	0	0.3	0	3	0.3	2.7	0	0	0	0.3	0	0	0	0	0	0	0	0	0	0		65
Frezza, V., Mateu-Vicens, G., Gaglianone, G., Baldassarre, A., & Brandano, M. (2011). Mixed carbonate-siliclastic sediments and benthic foraminiferal assemblages from Posidonia oceanica seagrass meadows of the central Tyrrhenian continental shelf (Latium, Italy). Italian Journal of Geosciences, 130(3), 352-369.	S33	0	3	2.3	0	0	1.6	11	0	0	0	0	0	2.3	0	3	0	1.7	0	0	0	2.3	0	0	0	0	0	0	0	0	0	0		72.7
Frezza, V., Mateu-Vicens, G., Gaglianone, G., Baldassarre, A., & Brandano, M. (2011). Mixed carbonate-siliclastic sediments and benthic foraminiferal assemblages from Posidonia oceanica seagrass meadows of the central Tyrrhenian continental shelf (Latium, Italy). Italian Journal of Geosciences, 130(3), 352-369.	G056	0	1.7	3	0	0	16	3.7	0	0	0	0	0	1	0	1.3	0.3	5	0	0	0	0	0	0	0	0	0	0	0	0	0	0		68
Frezza, V., Mateu-Vicens, G., Gaglianone, G., Baldassarre, A., & Brandano, M. (2011). Mixed carbonate-siliclastic sediments and benthic foraminiferal assemblages from Posidonia oceanica seagrass meadows of the central Tyrrhenian continental shelf (Latium, Italy). Italian Journal of Geosciences, 130(3), 352-369.	G057	0	2.7	2.3	0	0	19	3.7	0	0	0	0	0	0.7	0	1.7	0.7	6.7	0	0	0	1.7	0	0	0	0	0	0	0	0	0	0		61
Frezza, V., Mateu-Vicens, G., Gaglianone, G., Baldassarre, A., & Brandano, M. (2011). Mixed carbonate-siliclastic sediments and benthic foraminiferal assemblages from Posidonia oceanica seagrass meadows of the central Tyrrhenian continental shelf (Latium, Italy). Italian Journal of Geosciences, 130(3), 352-369.	G058	0	0.7	0.7	0.3	0	12.7	6.7	0	0	0	0	0	1	0	1.7	0.7	1.7	0	0	0	0.3	0	0	0	0	0	0	0	0	0	0		73.7
Frezza, V., Mateu-Vicens, G., Gaglianone, G., Baldassarre, A., & Brandano, M. (2011). Mixed carbonate-siliclastic sediments and benthic foraminiferal assemblages from Posidonia oceanica seagrass meadows of the central Tyrrhenian continental shelf (Latium, Italy). Italian Journal of Geosciences, 130(3), 352-369.	G059	0	0.7	1.3	0.3	0	11.4	10	0	0	0	0	0.3	2.3	0	2.7	1.7	6	0	0	0	1	0	0	0	0	0	0	0	0	0	0		62.3
Frezza, V., Mateu-Vicens, G., Gaglianone, G., Baldassarre, A., & Brandano, M. (2011). Mixed carbonate-siliclastic sediments and benthic foraminiferal assemblages from Posidonia oceanica seagrass meadows of the central Tyrrhenian continental shelf (Latium, Italy). Italian Journal of Geosciences, 130(3), 352-369.	G060	0	2	1.3	0	0	5.7	9.7	0	0.3	0	0	1.3	1	0	3	1.7	6.7	0	0	0	0.3	0	0	0	0	0	0	0	0	0	0		67
Frezza, V., Mateu-Vicens, G., Gaglianone, G., Baldassarre, A., & Brandano, M. (2011). Mixed carbonate-siliclastic sediments and benthic foraminiferal assemblages from Posidonia oceanica seagrass meadows of the central Tyrrhenian continental shelf (Latium, Italy). Italian Journal of Geosciences, 130(3), 352-369.	G061	0	0.3	3.3	0.3	0	10	12.3	0	0.3	0	0	0	1.3	0	1.7	0.3	4	0	0	0	0.7	0	0	0	0	0	0	0	0	0	0		65.3
Frezza, V., Mateu-Vicens, G., Gaglianone, G., Baldassarre, A., & Brandano, M. (2011). Mixed carbonate-siliclastic sediments and benthic foraminiferal assemblages from Posidonia oceanica seagrass meadows of the central Tyrrhenian continental shelf (Latium, Italy). Italian Journal of Geosciences, 130(3), 352-369.	G062	0	1.3	1	0	0	10	18.7	0	0.7	0	0	0.3	2.3	0	2	0	5	0	0	0	0	0	0	0	0	0	0	0	0	0	0		58.7
Frezza, V., Mateu-Vicens, G., Gaglianone, G., Baldassarre, A., & Brandano, M. (2011). Mixed carbonate-siliclastic sediments and benthic foraminiferal assemblages from Posidonia oceanica seagrass meadows of the central Tyrrhenian continental shelf (Latium, Italy). Italian Journal of Geosciences, 130(3), 352-369.	G063	0	0.3	1.3	0	0	13.3	14	0	0.3	0	0	0	2	0	0.3	1	3	0	0	0	0	0	0	0	0	0	0	0	0	0	0		64.3
Frezza, V., Mateu-Vicens, G., Gaglianone, G., Baldassarre, A., & Brandano, M. (2011). Mixed carbonate-siliclastic sediments and benthic foraminiferal assemblages from Posidonia oceanica seagrass meadows of the central Tyrrhenian continental shelf (Latium, Italy). Italian Journal of Geosciences, 130(3), 352-369.	G064	0	4.3	5.7	0.3	0	11.6	11	0	0.3	0	0	0	3.3	0	1	0.7	11	0	0	0	1.7	0	0	0	0	0	0	0	0	0	0		49
Frezza, V., Mateu-Vicens, G., Gaglianone, G., Baldassarre, A., & Brandano, M. (2011). Mixed carbonate-siliclastic sediments and benthic foraminiferal assemblages from Posidonia oceanica seagrass meadows of the central Tyrrhenian continental shelf (Latium, Italy). Italian Journal of Geosciences, 130(3), 352-369.	G065	0	4	5	0	0	7.7	9	0	0	0	0	0	1	0	0.7	1.7	7	0	0	0	0	0	0	0	0	0	0	0	0	0	0		64
Frezza, V., Mateu-Vicens, G., Gaglianone, G., Baldassarre, A., & Brandano, M. (2011). Mixed carbonate-siliclastic sediments and benthic foraminiferal assemblages from Posidonia oceanica seagrass meadows of the central Tyrrhenian continental shelf (Latium, Italy). Italian Journal of Geosciences, 130(3), 352-369.	G066	0	1	4.3	0	0	6.3	14.7	0	0.3	0	0	0	2	0	1.3	3.3	7	0	0	0	1.7	0	0	0	0	0	0	0	0	0	0		58
Frezza, V., Mateu-Vicens, G., Gaglianone, G., Baldassarre, A., & Brandano, M. (2011). Mixed carbonate-siliclastic sediments and benthic foraminiferal assemblages from Posidonia oceanica seagrass meadows of the central Tyrrhenian continental shelf (Latium, Italy). Italian Journal of Geosciences, 130(3), 352-369.	PP1	0	3	4.3	0	0	11.7	17.7	0	0.3	0	0	0	0.7	0	2.7	4.7	7.7	0.3	0	0	1	0	0	0	0	0	0	0	0	0	0		46
Frezza, V., Mateu-Vicens, G., Gaglianone, G., Baldassarre, A., & Brandano, M. (2011). Mixed carbonate-siliclastic sediments and benthic foraminiferal assemblages from Posidonia oceanica seagrass meadows of the central Tyrrhenian continental shelf (Latium, Italy). Italian Journal of Geosciences, 130(3), 352-369.	PP2	0	2.7	8.7	1.7	0	23.3	15.7	0	0	0	0	0	0	0	3	4.7	5.3	0	0	0	4	0	0	0	0	0	0	0	0	0	0		31
Frezza, V., Mateu-Vicens, G., Gaglianone, G., Baldassarre, A., & Brandano, M. (2011). Mixed carbonate-siliclastic sediments and benthic foraminiferal assemblages from Posidonia oceanica seagrass meadows of the central Tyrrhenian continental shelf (Latium, Italy). Italian Journal of Geosciences, 130(3), 352-369.	PP3	0	3	2.7	1	0	14	29	0	2	0	0	0	1.3	0	1.3	3.3	12.7	0	0	0	7.7	0	0	0	0	0	0	0	0	0	0		22
Frezza, V., Mateu-Vicens, G., Gaglianone, G., Baldassarre, A., & Brandano, M. (2011). Mixed carbonate-siliclastic sediments and benthic foraminiferal assemblages from Posidonia oceanica seagrass meadows of the central Tyrrhenian continental shelf (Latium, Italy). Italian Journal of Geosciences, 130(3), 352-369.	PP4	0	6.3	5.3	1	0	4	58.7	0	0.3	0	0	0.7	0.7	0	3	7.3	6.3	0	0	0	6.3	0	0	0	0	0	0	0	0	0	0		30
Frezza, V., Mateu-Vicens, G., Gaglianone, G., Baldassarre, A., & Brandano, M. (2011). Mixed carbonate-siliclastic sediments and benthic foraminiferal assemblages from Posidonia oceanica seagrass meadows of the central Tyrrhenian continental shelf (Latium, Italy). Italian Journal of Geosciences, 130(3), 352-369.	PP5	0	5.7	2	0.7	0	0.3	15.3	0	0.3	0	0	0	0.7	0	0.3	0.7	1.7	0	0	0	5.3	0	0	0	0	0	0	0	0	0	0		67
Frezza, V., Mateu-Vicens, G., Gaglianone, G., Baldassarre, A., & Brandano, M. (2011). Mixed carbonate-siliclastic sediments and benthic foraminiferal assemblages from Posidonia oceanica seagrass meadows of the central Tyrrhenian continental shelf (Latium, Italy). Italian Journal of Geosciences, 130(3), 352-369.	PP6	0	2.3	2.3	0.3	0	1	12	0	0.3	0	0	0.3	1.3	0	2	5.7	6.3	0.3	0	0	2.3	0	0	0	0	0	0	0	0	0	0		62.7
Frezza, V., Mateu-Vicens, G., Gaglianone, G., Baldassarre, A., & Brandano, M. (2011). Mixed carbonate-siliclastic sediments and benthic foraminiferal assemblages from Posidonia oceanica seagrass meadows of the central Tyrrhenian continental shelf (Latium, Italy). Italian Journal of Geosciences, 130(3), 352-369.	PP7	0	12.3	9.3	0.3	0	3.3	11.7	0	0.3	0	0	0.3	1.3	0	3	10	15	0	0	0	1	0	0	0	0	0	0	0	0	0	0		31.7
Frezza, V., Mateu-Vicens, G., Gaglianone, G., Baldassarre, A., & Brandano, M. (2011). Mixed carbonate-siliclastic sediments and benthic foraminiferal assemblages from Posidonia oceanica seagrass meadows of the central Tyrrhenian continental shelf (Latium, Italy). Italian Journal of Geosciences, 130(3), 352-369.	PP8	0	6.7	5	0	0	13.7	15	0	0	0	0	0	0.7	0	1.3	8.7	12.3	0.3	0	0	3.7	0	0	0	0	0	0	0	0	0	0		32.7
Frezza, V., Mateu-Vicens, G., Gaglianone, G., Baldassarre, A., & Brandano, M. (2011). Mixed carbonate-siliclastic sediments and benthic foraminiferal assemblages from Posidonia oceanica seagrass meadows of the central Tyrrhenian continental shelf (Latium, Italy). Italian Journal of Geosciences, 130(3), 352-369.	PP9	0	4	1.3	0	0	15.7	12.3	0	0.7	0	0	0	0.3	0	3.7	2.3	8.7	1	0	0	0	0	0	0	0	0	0	0	0	0	0		50
Gillespie, J. L., & Nelson, C. S. (1996). Distribution and control of mixed terrigenous‐carbonate surficial sediment facies, Wanganui shelf, New Zealand. New Zealand Journal of Geology and Geophysics, 39(4), 533-549.		0.4	5	66	0	0	0.2	1	0	0	0	0.2	0	0	0	0.1	1	21	0	3	1	0	0	0	0	0	0	0	0	0	0	0
Nelson, C. S., Keane, S. L., & Head, P. S. (1988). Non-tropical carbonate deposits on the modern New Zealand shelf. Sedimentary geology, 60(1-4), 71-94.		27	0	0	0	0	8	15	0	0	0	0	0	0	0	5	5	31	4	1	2	2	0	0	0	0	0	0	0	0	0	0
Nelson, C. S., Keane, S. L., & Head, P. S. (1988). Non-tropical carbonate deposits on the modern New Zealand shelf. Sedimentary geology, 60(1-4), 71-94.		23	0	0	0	0	5	29	0	0	0	0	0	0	0	3	2	27	0.5	0.5	0.5	8	0	0	0	0	0	0	0	0	0	0
Nelson, C. S., Keane, S. L., & Head, P. S. (1988). Non-tropical carbonate deposits on the modern New Zealand shelf. Sedimentary geology, 60(1-4), 71-94.		29	0	0	0	0	1	12	0	0	0	0	0	0	0	1	0.5	55	0.5	2	0.5	0	0	0	0	0	0	0	0	0	0	0
Nelson, C. S., Keane, S. L., & Head, P. S. (1988). Non-tropical carbonate deposits on the modern New Zealand shelf. Sedimentary geology, 60(1-4), 71-94.		56	0	0	0	0	1	5	0	0	0	0	0	0	0	2	4	30	1	0	0	3	0	0	0	0	0	0	0	0	0	0
Nelson, C. S., Keane, S. L., & Head, P. S. (1988). Non-tropical carbonate deposits on the modern New Zealand shelf. Sedimentary geology, 60(1-4), 71-94.		47	0	0	0	0	5	12	0	0	0	0	0	0	0	3	2	22	7	2	0	0	0	0	0	0	0	0	0	0	0	0
Nelson, C. S., Keane, S. L., & Head, P. S. (1988). Non-tropical carbonate deposits on the modern New Zealand shelf. Sedimentary geology, 60(1-4), 71-94.		27	0	0	0	0	0	17	0	0	0	0	0	0	0	3	2	48	1	3	0	0	0	0	0	0	0	0	0	0	0	0
Purdy, E. G. (1963). Recent calcium carbonate facies of the Great Bahama Bank. 2. Sedimentary facies. The Journal of geology, 71(4), 472-497.	Coralgal facies	7.1	0	0	0	5.9	1.8	7.1	0	0	9.8	0	0	0	0	0	0	0	0	0	0	0	0	0	2.1	6.4	0	4.7	5.4	2.7	6.1	7.4	10.8	22.8
Purdy, E. G. (1963). Recent calcium carbonate facies of the Great Bahama Bank. 2. Sedimentary facies. The Journal of geology, 71(4), 472-497.	Oolitic facies	1.4	0	0	0	0.1	0.1	1	0	0	1.8	0	0	0	0	0	0	0	0	0	0	0	0	0	0.3	66.6	0	7.2	4.5	0.2	2.8	1.6	5	7.5
Purdy, E. G. (1963). Recent calcium carbonate facies of the Great Bahama Bank. 2. Sedimentary facies. The Journal of geology, 71(4), 472-497.	Grapestone facies	4.1	0	0	0	0.1	0.1	2.6	0	0	2.7	0	0	0	0	0	0	0	0	0	0	0	0	0	0.7	14.9	0	4.9	32	1.7	2.3	2.5	4.5	26.9
Purdy, E. G. (1963). Recent calcium carbonate facies of the Great Bahama Bank. 2. Sedimentary facies. The Journal of geology, 71(4), 472-497.	Pellet-mud facies	2.7	0	0	0	0	0	3.9	0	0	1.3	0	0	0	0	0	0	0	0	0	0	0	0	0	0.4	6.3	0	32.6	0.3	0.2	5.1	2.5	42.8	1.9
Purdy, E. G. (1963). Recent calcium carbonate facies of the Great Bahama Bank. 2. Sedimentary facies. The Journal of geology, 71(4), 472-497.	Mud facies	4.7	0	0	0	0	0	5.4	0	0	3.3	0	0	0	0	0	0	0	0	0	0	0	0	0	0.4	1.6	0	12.5	0.4	0.3	4	2.8	61.8	2.6
Freiwald, A. (1998). Modern nearshore cold-temperate calcareous sediments in the Troms District, northern Norway. Journal of Sedimentary Research, 68(5), 763-776.	Maerl	0	5	20	0	0	45	5	0	0	0	0	0	1	0	15	0	3	6	0	0	0	0	0	0	0	0	0	0	0	0	0
Freiwald, A. (1998). Modern nearshore cold-temperate calcareous sediments in the Troms District, northern Norway. Journal of Sedimentary Research, 68(5), 763-776.	Algal gravel sand	0	5	13	0	0	52	8	0	0	0	0	0	5	0	11	0	3	2	0	0	0	0	0	0	0	0	0	0	0	0	0
Freiwald, A. (1998). Modern nearshore cold-temperate calcareous sediments in the Troms District, northern Norway. Journal of Sedimentary Research, 68(5), 763-776.	Bivalve-coralline algal muddy sand	0	20	33	0	0	26	4	0	0	0	0	0	2	0	13	0	1	1	0	0	0	0	0	0	0	0	0	0	0	0	0
Freiwald, A. (1998). Modern nearshore cold-temperate calcareous sediments in the Troms District, northern Norway. Journal of Sedimentary Research, 68(5), 763-776.	Echinoderm-bivalve-foraminifer sand	0	5	24	0	0	20	14	0	0	0	0	0	5	0	26	0	2	5	0	0	0	0	0	0	0	0	0	0	0	0	0
Freiwald, A. (1998). Modern nearshore cold-temperate calcareous sediments in the Troms District, northern Norway. Journal of Sedimentary Research, 68(5), 763-776.	Barnacle-bivalve-echinoderm sand	0	3	27	0	0	3	3	0	0	0	0	0	0	0	17	0	7	40	0	0	0	0	0	0	0	0	0	0	0	0	0
Freiwald, A. (1998). Modern nearshore cold-temperate calcareous sediments in the Troms District, northern Norway. Journal of Sedimentary Research, 68(5), 763-776.	Bryozoan-bivalve-barnacle sand	0	3	20	0	0	3	15	0	0	0	0	0	3	0	20	0	20	15	0	0	0	0	0	0	0	0	0	0	0	0	0
Freiwald, A. (1998). Modern nearshore cold-temperate calcareous sediments in the Troms District, northern Norway. Journal of Sedimentary Research, 68(5), 763-776.	Barnacle-foraminifer sand	0	5	15	0	0	3	20	0	0	0	0	0	3	0	23	0	5	25	0	0	0	0	0	0	0	0	0	0	0	0	0
Freiwald, A. (1998). Modern nearshore cold-temperate calcareous sediments in the Troms District, northern Norway. Journal of Sedimentary Research, 68(5), 763-776.	Foraminifer-bryozoan sand	0	3	14	0	0	2	32	0	0	0	0	0	4	0	11	0	33	1	0	0	0	0	0	0	0	0	0	0	0	0	0
Lidz, B. H., Robbin, D. M., & Shinn, E. A. (1985). Holocene carbonate sedimentary petrology and facies accumulation, Looe Key National Marine Sanctuary, Florida. Bulletin of Marine Science, 36(3), 672-700.	LKS-1	17.2	0	0	0	20.1	3.5	2.9	0	0	40.2	0	0	0	0	8.6	0	0	0	0	0	0	0	0	7.5	0	0	0	0	0	0	0
Lidz, B. H., Robbin, D. M., & Shinn, E. A. (1985). Holocene carbonate sedimentary petrology and facies accumulation, Looe Key National Marine Sanctuary, Florida. Bulletin of Marine Science, 36(3), 672-700.	LKS-2	18.8	0	0	0	17.6	3.6	4.8	0	0	28	0	0	0	0	4.8	0	0	0	0	0	0	0	0	22.4	0	0	0	0	0	0	0
Lidz, B. H., Robbin, D. M., & Shinn, E. A. (1985). Holocene carbonate sedimentary petrology and facies accumulation, Looe Key National Marine Sanctuary, Florida. Bulletin of Marine Science, 36(3), 672-700.	LKS-3	15.7	0	0	0	21.1	5.4	1.4	0	0	46.2	0	0	0	0	2.7	0	0	0	0	0	0	0	0	7.5	0	0	0	0	0	0	0
Lidz, B. H., Robbin, D. M., & Shinn, E. A. (1985). Holocene carbonate sedimentary petrology and facies accumulation, Looe Key National Marine Sanctuary, Florida. Bulletin of Marine Science, 36(3), 672-700.	LKS-4	25.7	0	0	0	11.1	3.5	1.4	0	0	41.7	0	0	0	0	3.4	0	0	0	0	0	0	0	0	13.2	0	0	0	0	0	0	0
Lidz, B. H., Robbin, D. M., & Shinn, E. A. (1985). Holocene carbonate sedimentary petrology and facies accumulation, Looe Key National Marine Sanctuary, Florida. Bulletin of Marine Science, 36(3), 672-700.	LKS-5	13	0	0	0	31.4	5.8	4	0	0	33.7	0	0	0	0	2.9	0	0	0	0	0	0	0	0	9.2	0	0	0	0	0	0	0
Lidz, B. H., Robbin, D. M., & Shinn, E. A. (1985). Holocene carbonate sedimentary petrology and facies accumulation, Looe Key National Marine Sanctuary, Florida. Bulletin of Marine Science, 36(3), 672-700.	LKS-6	16.9	0	0	0	24	5.9	3.9	0	0	43.5	0	0	0	0	2.6	0	0	0	0	0	0	0	0	3.2	0	0	0	0	0	0	0
Lidz, B. H., Robbin, D. M., & Shinn, E. A. (1985). Holocene carbonate sedimentary petrology and facies accumulation, Looe Key National Marine Sanctuary, Florida. Bulletin of Marine Science, 36(3), 672-700.	LKS-7	10.4	0	0	0	31.8	9.8	3.9	0	0	37	0	0	0	0	1.9	0	0	0	0	0	0	0	0	5.2	0	0	0	0	0	0	0
Lidz, B. H., Robbin, D. M., & Shinn, E. A. (1985). Holocene carbonate sedimentary petrology and facies accumulation, Looe Key National Marine Sanctuary, Florida. Bulletin of Marine Science, 36(3), 672-700.	LKS-8	7.8	0	0	0	27.9	11	1.3	0	0	40.9	0	0	0	0	5.8	0	0	0	0	0	0	0	0	5.3	0	0	0	0	0	0	0
Lidz, B. H., Robbin, D. M., & Shinn, E. A. (1985). Holocene carbonate sedimentary petrology and facies accumulation, Looe Key National Marine Sanctuary, Florida. Bulletin of Marine Science, 36(3), 672-700.	LKS-9	16.3	0	0	0	30.1	7.2	2.4	0	0	36.2	0	0	0	0	3	0	0	0	0	0	0	0	0	4.8	0	0	0	0	0	0	0
Lidz, B. H., Robbin, D. M., & Shinn, E. A. (1985). Holocene carbonate sedimentary petrology and facies accumulation, Looe Key National Marine Sanctuary, Florida. Bulletin of Marine Science, 36(3), 672-700.	LKS-10	12.9	0	0	0	28.8	3.6	4.9	0	0	21.5	0	0	0	0	6.8	0	0	0	0	0	0	0	0	21.5	0	0	0	0	0	0	0
Lidz, B. H., Robbin, D. M., & Shinn, E. A. (1985). Holocene carbonate sedimentary petrology and facies accumulation, Looe Key National Marine Sanctuary, Florida. Bulletin of Marine Science, 36(3), 672-700.	LKS-11	20.4	0	0	0	25.9	3.8	6.7	0	0	24.7	0	0	0	0	3.1	0	0	0	0	0	0	0	0	15.4	0	0	0	0	0	0	0
Lidz, B. H., Robbin, D. M., & Shinn, E. A. (1985). Holocene carbonate sedimentary petrology and facies accumulation, Looe Key National Marine Sanctuary, Florida. Bulletin of Marine Science, 36(3), 672-700.	LKS-12	13.9	0	0	0	39.8	3	3.6	0	0	25.9	0	0	0	0	5.4	0	0	0	0	0	0	0	0	8.4	0	0	0	0	0	0	0
Lidz, B. H., Robbin, D. M., & Shinn, E. A. (1985). Holocene carbonate sedimentary petrology and facies accumulation, Looe Key National Marine Sanctuary, Florida. Bulletin of Marine Science, 36(3), 672-700.	LKS-13	7	0	0	0	52.6	2.4	2.9	0	0	15.8	0	0	0	0	6.4	0	0	0	0	0	0	0	0	12.9	0	0	0	0	0	0	0
Lidz, B. H., Robbin, D. M., & Shinn, E. A. (1985). Holocene carbonate sedimentary petrology and facies accumulation, Looe Key National Marine Sanctuary, Florida. Bulletin of Marine Science, 36(3), 672-700.	LKS-14	22.4	0	0	0	15.8	2.4	4.2	0	0	33.9	0	0	0	0	6.1	0	0	0	0	0	0	0	0	15.2	0	0	0	0	0	0	0
Lidz, B. H., Robbin, D. M., & Shinn, E. A. (1985). Holocene carbonate sedimentary petrology and facies accumulation, Looe Key National Marine Sanctuary, Florida. Bulletin of Marine Science, 36(3), 672-700.	LKS-15	16.9	0	0	0	29.5	6.6	1.8	0	0	27.1	0	0	0	0	4.2	0	0	0	0	0	0	0	0	13.9	0	0	0	0	0	0	0
Lidz, B. H., Robbin, D. M., & Shinn, E. A. (1985). Holocene carbonate sedimentary petrology and facies accumulation, Looe Key National Marine Sanctuary, Florida. Bulletin of Marine Science, 36(3), 672-700.	LKS-16	22.8	0	0	0	25.3	4.3	1.2	0	0	37.7	0	0	0	0	3.7	0	0	0	0	0	0	0	0	4.9	0	0	0	0	0	0	0
Lidz, B. H., Robbin, D. M., & Shinn, E. A. (1985). Holocene carbonate sedimentary petrology and facies accumulation, Looe Key National Marine Sanctuary, Florida. Bulletin of Marine Science, 36(3), 672-700.	LKS-17	13.8	0	0	0	33.3	12.2	4	0	0	17.2	0	0	0	0	4	0	0	0	0	0	0	0	0	15.5	0	0	0	0	0	0	0
Lidz, B. H., Robbin, D. M., & Shinn, E. A. (1985). Holocene carbonate sedimentary petrology and facies accumulation, Looe Key National Marine Sanctuary, Florida. Bulletin of Marine Science, 36(3), 672-700.	LKS-18	18.6	0	0	0	34.4	5.3	3.3	0	0	21.2	0	0	0	0	4.6	0	0	0	0	0	0	0	0	12.6	0	0	0	0	0	0	0
Lidz, B. H., Robbin, D. M., & Shinn, E. A. (1985). Holocene carbonate sedimentary petrology and facies accumulation, Looe Key National Marine Sanctuary, Florida. Bulletin of Marine Science, 36(3), 672-700.	LKS-19	18.3	0	0	0	36	6.3	4.6	0	0	19.4	0	0	0	0	5.1	0	0	0	0	0	0	0	0	10.3	0	0	0	0	0	0	0
Lidz, B. H., Robbin, D. M., & Shinn, E. A. (1985). Holocene carbonate sedimentary petrology and facies accumulation, Looe Key National Marine Sanctuary, Florida. Bulletin of Marine Science, 36(3), 672-700.	LKS-20	20.8	0	0	0	37.6	9	2.3	0	0	18	0	0	0	0	3.9	0	0	0	0	0	0	0	0	8.4	0	0	0	0	0	0	0
Lidz, B. H., Robbin, D. M., & Shinn, E. A. (1985). Holocene carbonate sedimentary petrology and facies accumulation, Looe Key National Marine Sanctuary, Florida. Bulletin of Marine Science, 36(3), 672-700.	LKS-21	25.8	0	0	0	23	8.4	5.6	0	0	21.4	0	0	0	0	5.1	0	0	0	0	0	0	0	0	10.7	0	0	0	0	0	0	0
Lidz, B. H., Robbin, D. M., & Shinn, E. A. (1985). Holocene carbonate sedimentary petrology and facies accumulation, Looe Key National Marine Sanctuary, Florida. Bulletin of Marine Science, 36(3), 672-700.	LKS-22	24.6	0	0	0	27.4	10.3	2.3	0	0	26.3	0	0	0	0	2.3	0	0	0	0	0	0	0	0	6.8	0	0	0	0	0	0	0
Lidz, B. H., Robbin, D. M., & Shinn, E. A. (1985). Holocene carbonate sedimentary petrology and facies accumulation, Looe Key National Marine Sanctuary, Florida. Bulletin of Marine Science, 36(3), 672-700.	LKS-23 A	19.6	0	0	0	31.4	6.3	7	0	0	14.7	0	0	0	0	4.2	0	0	0	0	0	0	0	0	16.8	0	0	0	0	0	0	0
Lidz, B. H., Robbin, D. M., & Shinn, E. A. (1985). Holocene carbonate sedimentary petrology and facies accumulation, Looe Key National Marine Sanctuary, Florida. Bulletin of Marine Science, 36(3), 672-700.	LKS-23 B	30.7	0	0	0	22.7	8	8.5	0	0	21	0	0	0	0	1.1	0	0	0	0	0	0	0	0	8	0	0	0	0	0	0	0
Lidz, B. H., Robbin, D. M., & Shinn, E. A. (1985). Holocene carbonate sedimentary petrology and facies accumulation, Looe Key National Marine Sanctuary, Florida. Bulletin of Marine Science, 36(3), 672-700.	LKS-24	31.9	0	0	0	15	6.9	3.8	0	0	23	0	0	0	0	11.9	0	0	0	0	0	0	0	0	7.5	0	0	0	0	0	0	0
Lidz, B. H., Robbin, D. M., & Shinn, E. A. (1985). Holocene carbonate sedimentary petrology and facies accumulation, Looe Key National Marine Sanctuary, Florida. Bulletin of Marine Science, 36(3), 672-700.	LKS-25	24.2	0	0	0	19.4	6.1	5.5	0	0	26.7	0	0	0	0	7.2	0	0	0	0	0	0	0	0	10.9	0	0	0	0	0	0	0
Lidz, B. H., Robbin, D. M., & Shinn, E. A. (1985). Holocene carbonate sedimentary petrology and facies accumulation, Looe Key National Marine Sanctuary, Florida. Bulletin of Marine Science, 36(3), 672-700.	LKS-26	16.1	0	0	0	34.8	5.8	4.5	0	0	23.9	0	0	0	0	6.5	0	0	0	0	0	0	0	0	8.4	0	0	0	0	0	0	0
Lidz, B. H., Robbin, D. M., & Shinn, E. A. (1985). Holocene carbonate sedimentary petrology and facies accumulation, Looe Key National Marine Sanctuary, Florida. Bulletin of Marine Science, 36(3), 672-700.	LKS-27	31	0	0	0	22.1	3.2	1.3	0	0	29.1	0	0	0	0	9.5	0	0	0	0	0	0	0	0	3.8	0	0	0	0	0	0	0
Lidz, B. H., Robbin, D. M., & Shinn, E. A. (1985). Holocene carbonate sedimentary petrology and facies accumulation, Looe Key National Marine Sanctuary, Florida. Bulletin of Marine Science, 36(3), 672-700.	LKS-28	25.4	0	0	0	37.3	4.5	3.4	0	0	16.4	0	0	0	0	5.1	0	0	0	0	0	0	0	0	7.9	0	0	0	0	0	0	0
Lidz, B. H., Robbin, D. M., & Shinn, E. A. (1985). Holocene carbonate sedimentary petrology and facies accumulation, Looe Key National Marine Sanctuary, Florida. Bulletin of Marine Science, 36(3), 672-700.	LKS-29	20.2	0	0	0	26.8	4	2	0	0	32	0	0	0	0	3.9	0	0	0	0	0	0	0	0	11.1	0	0	0	0	0	0	0
Lidz, B. H., Robbin, D. M., & Shinn, E. A. (1985). Holocene carbonate sedimentary petrology and facies accumulation, Looe Key National Marine Sanctuary, Florida. Bulletin of Marine Science, 36(3), 672-700.	LKS-30	24.5	0	0	0	23.9	12.3	4.5	0	0	22.6	0	0	0	0	5.8	0	0	0	0	0	0	0	0	6.4	0	0	0	0	0	0	0
Lidz, B. H., Robbin, D. M., & Shinn, E. A. (1985). Holocene carbonate sedimentary petrology and facies accumulation, Looe Key National Marine Sanctuary, Florida. Bulletin of Marine Science, 36(3), 672-700.	LKS-31	18.3	0	0	0	29.7	2.3	4	0	0	16	0	0	0	0	10.3	0	0	0	0	0	0	0	0	19.4	0	0	0	0	0	0	0
Lidz, B. H., Robbin, D. M., & Shinn, E. A. (1985). Holocene carbonate sedimentary petrology and facies accumulation, Looe Key National Marine Sanctuary, Florida. Bulletin of Marine Science, 36(3), 672-700.	LKS-32	12	0	0	0	34.7	6	2.4	0	0	24	0	0	0	0	3.6	0	0	0	0	0	0	0	0	17.3	0	0	0	0	0	0	0
Lidz, B. H., Robbin, D. M., & Shinn, E. A. (1985). Holocene carbonate sedimentary petrology and facies accumulation, Looe Key National Marine Sanctuary, Florida. Bulletin of Marine Science, 36(3), 672-700.	LKS-33	14.3	0	0	0	33.5	6.2	3.1	0	0	23.6	0	0	0	0	3.7	0	0	0	0	0	0	0	0	15.5	0	0	0	0	0	0	0
Lidz, B. H., Robbin, D. M., & Shinn, E. A. (1985). Holocene carbonate sedimentary petrology and facies accumulation, Looe Key National Marine Sanctuary, Florida. Bulletin of Marine Science, 36(3), 672-700.	LKS-34	12.2	0	0	0	34	7	2.6	0	0	14.7	0	0	0	0	10.9	0	0	0	0	0	0	0	0	18.6	0	0	0	0	0	0	0
Lidz, B. H., Robbin, D. M., & Shinn, E. A. (1985). Holocene carbonate sedimentary petrology and facies accumulation, Looe Key National Marine Sanctuary, Florida. Bulletin of Marine Science, 36(3), 672-700.	LKS-35	20.3	0	0	0	42.3	8	1.2	0	0	13.5	0	0	0	0	1.8	0	0	0	0	0	0	0	0	12.9	0	0	0	0	0	0	0
Lidz, B. H., Robbin, D. M., & Shinn, E. A. (1985). Holocene carbonate sedimentary petrology and facies accumulation, Looe Key National Marine Sanctuary, Florida. Bulletin of Marine Science, 36(3), 672-700.	LKS-36	45.4	0	0	0	19.7	5.9	4.6	0	0	11.8	0	0	0	0	0.7	0	0	0	0	0	0	0	0	11.8	0	0	0	0	0	0	0
Lidz, B. H., Robbin, D. M., & Shinn, E. A. (1985). Holocene carbonate sedimentary petrology and facies accumulation, Looe Key National Marine Sanctuary, Florida. Bulletin of Marine Science, 36(3), 672-700.	LKS-37	50.3	0	0	0	17.4	9.9	3.7	0	0	6.8	0	0	0	0	4.4	0	0	0	0	0	0	0	0	7.5	0	0	0	0	0	0	0
Lidz, B. H., Robbin, D. M., & Shinn, E. A. (1985). Holocene carbonate sedimentary petrology and facies accumulation, Looe Key National Marine Sanctuary, Florida. Bulletin of Marine Science, 36(3), 672-700.	LKS-38	32.9	0	0	0	24	4.2	3	0	0	19.1	0	0	0	0	4.8	0	0	0	0	0	0	0	0	12	0	0	0	0	0	0	0
Lidz, B. H., Robbin, D. M., & Shinn, E. A. (1985). Holocene carbonate sedimentary petrology and facies accumulation, Looe Key National Marine Sanctuary, Florida. Bulletin of Marine Science, 36(3), 672-700.	LKS-39	41.2	0	0	0	8.8	4.7	5.3	0	0	24.7	0	0	0	0	3.5	0	0	0	0	0	0	0	0	11.8	0	0	0	0	0	0	0
Lidz, B. H., Robbin, D. M., & Shinn, E. A. (1985). Holocene carbonate sedimentary petrology and facies accumulation, Looe Key National Marine Sanctuary, Florida. Bulletin of Marine Science, 36(3), 672-700.	LKS-40	38.3	0	0	0	13.5	4.2	2.1	0	0	14.9	0	0	0	0	7.8	0	0	0	0	0	0	0	0	19.2	0	0	0	0	0	0	0
Lidz, B. H., Robbin, D. M., & Shinn, E. A. (1985). Holocene carbonate sedimentary petrology and facies accumulation, Looe Key National Marine Sanctuary, Florida. Bulletin of Marine Science, 36(3), 672-700.	LKS-41	31.5	0	0	0	6.6	4.2	5.4	0	0	31.5	0	0	0	0	13.1	0	0	0	0	0	0	0	0	7.7	0	0	0	0	0	0	0
Lidz, B. H., Robbin, D. M., & Shinn, E. A. (1985). Holocene carbonate sedimentary petrology and facies accumulation, Looe Key National Marine Sanctuary, Florida. Bulletin of Marine Science, 36(3), 672-700.	LKS-42	35.4	0	0	0	9.4	2.7	3.3	0	0	28.2	0	0	0	0	17.7	0	0	0	0	0	0	0	0	3.3	0	0	0	0	0	0	0
Lidz, B. H., Robbin, D. M., & Shinn, E. A. (1985). Holocene carbonate sedimentary petrology and facies accumulation, Looe Key National Marine Sanctuary, Florida. Bulletin of Marine Science, 36(3), 672-700.	LKS-43	27.3	0	0	0	26.7	4.2	3.6	0	0	13.9	0	0	0	0	7.3	0	0	0	0	0	0	0	0	17	0	0	0	0	0	0	0
Lidz, B. H., Robbin, D. M., & Shinn, E. A. (1985). Holocene carbonate sedimentary petrology and facies accumulation, Looe Key National Marine Sanctuary, Florida. Bulletin of Marine Science, 36(3), 672-700.	LKS-44	39.4	0	0	0	43	4.7	0.6	0	0	4.1	0	0	0	0	4.1	0	0	0	0	0	0	0	0	4.1	0	0	0	0	0	0	0
Lidz, B. H., Robbin, D. M., & Shinn, E. A. (1985). Holocene carbonate sedimentary petrology and facies accumulation, Looe Key National Marine Sanctuary, Florida. Bulletin of Marine Science, 36(3), 672-700.	LKS-45	24.1	0	0	0	36.2	9	4.2	0	0	13.3	0	0	0	0	5.4	0	0	0	0	0	0	0	0	7.8	0	0	0	0	0	0	0
Lidz, B. H., Robbin, D. M., & Shinn, E. A. (1985). Holocene carbonate sedimentary petrology and facies accumulation, Looe Key National Marine Sanctuary, Florida. Bulletin of Marine Science, 36(3), 672-700.	LKS-46	16.8	0	0	0	57.9	9	1.7	0	0	3.4	0	0	0	0	1.7	0	0	0	0	0	0	0	0	9.5	0	0	0	0	0	0	0
Lidz, B. H., Robbin, D. M., & Shinn, E. A. (1985). Holocene carbonate sedimentary petrology and facies accumulation, Looe Key National Marine Sanctuary, Florida. Bulletin of Marine Science, 36(3), 672-700.	LKS-47	29.9	0	0	0	37.9	7.3	2.3	0	0	7.9	0	0	0	0	4.5	0	0	0	0	0	0	0	0	10.2	0	0	0	0	0	0	0
Lidz, B. H., Robbin, D. M., & Shinn, E. A. (1985). Holocene carbonate sedimentary petrology and facies accumulation, Looe Key National Marine Sanctuary, Florida. Bulletin of Marine Science, 36(3), 672-700.	LKS-48	31.3	0	0	0	32.4	2.3	3.9	0	0	14	0	0	0	0	3.3	0	0	0	0	0	0	0	0	12.8	0	0	0	0	0	0	0
Lidz, B. H., Robbin, D. M., & Shinn, E. A. (1985). Holocene carbonate sedimentary petrology and facies accumulation, Looe Key National Marine Sanctuary, Florida. Bulletin of Marine Science, 36(3), 672-700.	LKS-49	23.4	0	0	0	49.5	7.6	2.2	0	0	8.7	0	0	0	0	0.5	0	0	0	0	0	0	0	0	8.1	0	0	0	0	0	0	0
Lidz, B. H., Robbin, D. M., & Shinn, E. A. (1985). Holocene carbonate sedimentary petrology and facies accumulation, Looe Key National Marine Sanctuary, Florida. Bulletin of Marine Science, 36(3), 672-700.	LKS-50	37.6	0	0	0	2.9	4.6	7.5	0	0	15	0	0	0	0	13.3	0	0	0	0	0	0	0	0	19.1	0	0	0	0	0	0	0
Lidz, B. H., Robbin, D. M., & Shinn, E. A. (1985). Holocene carbonate sedimentary petrology and facies accumulation, Looe Key National Marine Sanctuary, Florida. Bulletin of Marine Science, 36(3), 672-700.	LKS-51	26.9	0	0	0	25.1	8.4	5.4	0	0	15.6	0	0	0	0	3	0	0	0	0	0	0	0	0	15.6	0	0	0	0	0	0	0
Lidz, B. H., Robbin, D. M., & Shinn, E. A. (1985). Holocene carbonate sedimentary petrology and facies accumulation, Looe Key National Marine Sanctuary, Florida. Bulletin of Marine Science, 36(3), 672-700.	LKS-52	21.3	0	0	0	39.9	9.9	3.8	0	0	8.7	0	0	0	0	2.7	0	0	0	0	0	0	0	0	13.7	0	0	0	0	0	0	0
Lidz, B. H., Robbin, D. M., & Shinn, E. A. (1985). Holocene carbonate sedimentary petrology and facies accumulation, Looe Key National Marine Sanctuary, Florida. Bulletin of Marine Science, 36(3), 672-700.	LKS-53	35.6	0	0	0	25.6	13.3	3.9	0	0	13.3	0	0	0	0	2.8	0	0	0	0	0	0	0	0	5.5	0	0	0	0	0	0	0
Lidz, B. H., Robbin, D. M., & Shinn, E. A. (1985). Holocene carbonate sedimentary petrology and facies accumulation, Looe Key National Marine Sanctuary, Florida. Bulletin of Marine Science, 36(3), 672-700.	LKS-54	27.5	0	0	0	36.3	7.6	3.5	0	0	14	0	0	0	0	5.3	0	0	0	0	0	0	0	0	5.8	0	0	0	0	0	0	0
Lidz, B. H., Robbin, D. M., & Shinn, E. A. (1985). Holocene carbonate sedimentary petrology and facies accumulation, Looe Key National Marine Sanctuary, Florida. Bulletin of Marine Science, 36(3), 672-700.	LKS-55	33.9	0	0	0	27.7	5.6	2.8	0	0	16.4	0	0	0	0	5.6	0	0	0	0	0	0	0	0	7.9	0	0	0	0	0	0	0
Lidz, B. H., Robbin, D. M., & Shinn, E. A. (1985). Holocene carbonate sedimentary petrology and facies accumulation, Looe Key National Marine Sanctuary, Florida. Bulletin of Marine Science, 36(3), 672-700.	LKS-56	36.9	0	0	0	25	5.4	3	0	0	21.4	0	0	0	0	1.8	0	0	0	0	0	0	0	0	6.5	0	0	0	0	0	0	0
Lidz, B. H., Robbin, D. M., & Shinn, E. A. (1985). Holocene carbonate sedimentary petrology and facies accumulation, Looe Key National Marine Sanctuary, Florida. Bulletin of Marine Science, 36(3), 672-700.	LKS-57	31.7	0	0	0	28.1	10.8	0.6	0	0	22.2	0	0	0	0	1.8	0	0	0	0	0	0	0	0	4.8	0	0	0	0	0	0	0
Lidz, B. H., Robbin, D. M., & Shinn, E. A. (1985). Holocene carbonate sedimentary petrology and facies accumulation, Looe Key National Marine Sanctuary, Florida. Bulletin of Marine Science, 36(3), 672-700.	LKS-58	34.4	0	0	0	20	13.1	3.1	0	0	23.1	0	0	0	0	0.6	0	0	0	0	0	0	0	0	5.6	0	0	0	0	0	0	0
Lidz, B. H., Robbin, D. M., & Shinn, E. A. (1985). Holocene carbonate sedimentary petrology and facies accumulation, Looe Key National Marine Sanctuary, Florida. Bulletin of Marine Science, 36(3), 672-700.	LKS-59	20.3	0	0	0	32.4	5	6	0	0	23.1	0	0	0	0	4.4	0	0	0	0	0	0	0	0	8.8	0	0	0	0	0	0	0
Lidz, B. H., Robbin, D. M., & Shinn, E. A. (1985). Holocene carbonate sedimentary petrology and facies accumulation, Looe Key National Marine Sanctuary, Florida. Bulletin of Marine Science, 36(3), 672-700.	LKS-60	31.3	0	0	0	20.2	7.4	3.7	0	0	30.7	0	0	0	0	4.9	0	0	0	0	0	0	0	0	1.8	0	0	0	0	0	0	0
Lidz, B. H., Robbin, D. M., & Shinn, E. A. (1985). Holocene carbonate sedimentary petrology and facies accumulation, Looe Key National Marine Sanctuary, Florida. Bulletin of Marine Science, 36(3), 672-700.	LKS-61	26.8	0	0	0	38.2	11.4	3.8	0	0	12.7	0	0	0	0	1.3	0	0	0	0	0	0	0	0	5.7	0	0	0	0	0	0	0
Lidz, B. H., Robbin, D. M., & Shinn, E. A. (1985). Holocene carbonate sedimentary petrology and facies accumulation, Looe Key National Marine Sanctuary, Florida. Bulletin of Marine Science, 36(3), 672-700.	LKS-62	27.2	0	0	0	33	9.8	4.6	0	0	17.3	0	0	0	0	2.9	0	0	0	0	0	0	0	0	5.2	0	0	0	0	0	0	0
Lidz, B. H., Robbin, D. M., & Shinn, E. A. (1985). Holocene carbonate sedimentary petrology and facies accumulation, Looe Key National Marine Sanctuary, Florida. Bulletin of Marine Science, 36(3), 672-700.	LKS-63	25.2	0	0	0	40.2	5	2.5	0	0	20.8	0	0	0	0	2.5	0	0	0	0	0	0	0	0	3.8	0	0	0	0	0	0	0
Lidz, B. H., Robbin, D. M., & Shinn, E. A. (1985). Holocene carbonate sedimentary petrology and facies accumulation, Looe Key National Marine Sanctuary, Florida. Bulletin of Marine Science, 36(3), 672-700.	LKS-64	31.7	0	0	0	21.1	8.1	3.1	0	0	29.2	0	0	0	0	1.2	0	0	0	0	0	0	0	0	5.6	0	0	0	0	0	0	0
Lidz, B. H., Robbin, D. M., & Shinn, E. A. (1985). Holocene carbonate sedimentary petrology and facies accumulation, Looe Key National Marine Sanctuary, Florida. Bulletin of Marine Science, 36(3), 672-700.	LKS-65	27.3	0	0	0	29.1	7.3	4.2	0	0	20.6	0	0	0	0	5.4	0	0	0	0	0	0	0	0	6.1	0	0	0	0	0	0	0
Lidz, B. H., Robbin, D. M., & Shinn, E. A. (1985). Holocene carbonate sedimentary petrology and facies accumulation, Looe Key National Marine Sanctuary, Florida. Bulletin of Marine Science, 36(3), 672-700.	LKS-66	16	0	0	0	30.4	8.9	10.1	0	0	24.4	0	0	0	0	4.8	0	0	0	0	0	0	0	0	5.4	0	0	0	0	0	0	0
Lidz, B. H., Robbin, D. M., & Shinn, E. A. (1985). Holocene carbonate sedimentary petrology and facies accumulation, Looe Key National Marine Sanctuary, Florida. Bulletin of Marine Science, 36(3), 672-700.	LKS-67	24.5	0	0	0	24.5	8.2	6.3	0	0	21.4	0	0	0	0	6.9	0	0	0	0	0	0	0	0	8.2	0	0	0	0	0	0	0
Lidz, B. H., Robbin, D. M., & Shinn, E. A. (1985). Holocene carbonate sedimentary petrology and facies accumulation, Looe Key National Marine Sanctuary, Florida. Bulletin of Marine Science, 36(3), 672-700.	LKS-68	19.3	0	0	0	39.8	12	3.6	0	0	18.1	0	0	0	0	1.8	0	0	0	0	0	0	0	0	5.4	0	0	0	0	0	0	0
Lidz, B. H., Robbin, D. M., & Shinn, E. A. (1985). Holocene carbonate sedimentary petrology and facies accumulation, Looe Key National Marine Sanctuary, Florida. Bulletin of Marine Science, 36(3), 672-700.	LKS-69	19.5	0	0	0	32.5	8.4	9.1	0	0	22.1	0	0	0	0	3.9	0	0	0	0	0	0	0	0	4.5	0	0	0	0	0	0	0
Lidz, B. H., Robbin, D. M., & Shinn, E. A. (1985). Holocene carbonate sedimentary petrology and facies accumulation, Looe Key National Marine Sanctuary, Florida. Bulletin of Marine Science, 36(3), 672-700.	LKS-70	20.4	0	0	0	26.1	6.3	21.8	0	0	10.6	0	0	0	0	9.2	0	0	0	0	0	0	0	0	5.6	0	0	0	0	0	0	0
Lidz, B. H., Robbin, D. M., & Shinn, E. A. (1985). Holocene carbonate sedimentary petrology and facies accumulation, Looe Key National Marine Sanctuary, Florida. Bulletin of Marine Science, 36(3), 672-700.	LKS-71	31.6	0	0	0	7.1	7.7	12.9	0	0	9.7	0	0	0	0	16.1	0	0	0	0	0	0	0	0	14.8	0	0	0	0	0	0	0
Lidz, B. H., Robbin, D. M., & Shinn, E. A. (1985). Holocene carbonate sedimentary petrology and facies accumulation, Looe Key National Marine Sanctuary, Florida. Bulletin of Marine Science, 36(3), 672-700.	LKS-72	29.3	0	0	0	32.3	6.6	9	0	0	17.4	0	0	0	0	2.4	0	0	0	0	0	0	0	0	3	0	0	0	0	0	0	0
Lidz, B. H., Robbin, D. M., & Shinn, E. A. (1985). Holocene carbonate sedimentary petrology and facies accumulation, Looe Key National Marine Sanctuary, Florida. Bulletin of Marine Science, 36(3), 672-700.	LKS-73	36.4	0	0	0	15.6	8.7	6.9	0	0	27.2	0	0	0	0	1.7	0	0	0	0	0	0	0	0	3.5	0	0	0	0	0	0	0
Lidz, B. H., Robbin, D. M., & Shinn, E. A. (1985). Holocene carbonate sedimentary petrology and facies accumulation, Looe Key National Marine Sanctuary, Florida. Bulletin of Marine Science, 36(3), 672-700.	LKS-74	15.9	0	0	0	38.4	9.1	6.7	0	0	17.1	0	0	0	0	6.1	0	0	0	0	0	0	0	0	6.7	0	0	0	0	0	0	0
Lidz, B. H., Robbin, D. M., & Shinn, E. A. (1985). Holocene carbonate sedimentary petrology and facies accumulation, Looe Key National Marine Sanctuary, Florida. Bulletin of Marine Science, 36(3), 672-700.	LKS-75	30.5	0	0	0	21.3	6.1	9.1	0	0	9.8	0	0	0	0	7.3	0	0	0	0	0	0	0	0	15.9	0	0	0	0	0	0	0
Lidz, B. H., Robbin, D. M., & Shinn, E. A. (1985). Holocene carbonate sedimentary petrology and facies accumulation, Looe Key National Marine Sanctuary, Florida. Bulletin of Marine Science, 36(3), 672-700.	LKS-76	21.6	0	0	0	8.8	23	15.5	0	0	9.5	0	0	0	0	12.8	0	0	0	0	0	0	0	0	8.8	0	0	0	0	0	0	0
Lidz, B. H., Robbin, D. M., & Shinn, E. A. (1985). Holocene carbonate sedimentary petrology and facies accumulation, Looe Key National Marine Sanctuary, Florida. Bulletin of Marine Science, 36(3), 672-700.	LKS-77	19.3	0	0	0	12.9	13.5	19.9	0	0	11.1	0	0	0	0	15.2	0	0	0	0	0	0	0	0	8.1	0	0	0	0	0	0	0
Lidz, B. H., Robbin, D. M., & Shinn, E. A. (1985). Holocene carbonate sedimentary petrology and facies accumulation, Looe Key National Marine Sanctuary, Florida. Bulletin of Marine Science, 36(3), 672-700.	LKS-78	18.6	0	0	0	22.4	10.9	11.5	0	0	12.8	0	0	0	0	10.9	0	0	0	0	0	0	0	0	12.7	0	0	0	0	0	0	0
Lidz, B. H., Robbin, D. M., & Shinn, E. A. (1985). Holocene carbonate sedimentary petrology and facies accumulation, Looe Key National Marine Sanctuary, Florida. Bulletin of Marine Science, 36(3), 672-700.	LKS-79	29.3	0	0	0	18.5	11.4	13.4	0	0	13.4	0	0	0	0	8.3	0	0	0	0	0	0	0	0	5.7	0	0	0	0	0	0	0
Lidz, B. H., Robbin, D. M., & Shinn, E. A. (1985). Holocene carbonate sedimentary petrology and facies accumulation, Looe Key National Marine Sanctuary, Florida. Bulletin of Marine Science, 36(3), 672-700.	LKS-80	24.2	0	0	0	8.1	15.5	13.7	0	0	16.1	0	0	0	0	14.3	0	0	0	0	0	0	0	0	8.1	0	0	0	0	0	0	0
Lidz, B. H., Robbin, D. M., & Shinn, E. A. (1985). Holocene carbonate sedimentary petrology and facies accumulation, Looe Key National Marine Sanctuary, Florida. Bulletin of Marine Science, 36(3), 672-700.	LKS-81	12	0	0	0	52	13.7	2.9	0	0	8.6	0	0	0	0	8.6	0	0	0	0	0	0	0	0	2.2	0	0	0	0	0	0	0
Lidz, B. H., Robbin, D. M., & Shinn, E. A. (1985). Holocene carbonate sedimentary petrology and facies accumulation, Looe Key National Marine Sanctuary, Florida. Bulletin of Marine Science, 36(3), 672-700.	LKS-82	26.6	0	0	0	24.5	7	8.2	0	0	21.2	0	0	0	0	6	0	0	0	0	0	0	0	0	6.5	0	0	0	0	0	0	0
Lidz, B. H., Robbin, D. M., & Shinn, E. A. (1985). Holocene carbonate sedimentary petrology and facies accumulation, Looe Key National Marine Sanctuary, Florida. Bulletin of Marine Science, 36(3), 672-700.	LKS-83	31.1	0	0	0	22.6	11	9.1	0	0	9.8	0	0	0	0	9.1	0	0	0	0	0	0	0	0	7.3	0	0	0	0	0	0	0
Lidz, B. H., Robbin, D. M., & Shinn, E. A. (1985). Holocene carbonate sedimentary petrology and facies accumulation, Looe Key National Marine Sanctuary, Florida. Bulletin of Marine Science, 36(3), 672-700.	LKS-84	26.8	0	0	0	16.2	15.6	11.2	0	0	12.3	0	0	0	0	11.7	0	0	0	0	0	0	0	0	6.1	0	0	0	0	0	0	0
Lidz, B. H., Robbin, D. M., & Shinn, E. A. (1985). Holocene carbonate sedimentary petrology and facies accumulation, Looe Key National Marine Sanctuary, Florida. Bulletin of Marine Science, 36(3), 672-700.	LKS-85	20	0	0	0	14.7	14.7	8.8	0	0	16.5	0	0	0	0	10.6	0	0	0	0	0	0	0	0	14.7	0	0	0	0	0	0	0
Lidz, B. H., Robbin, D. M., & Shinn, E. A. (1985). Holocene carbonate sedimentary petrology and facies accumulation, Looe Key National Marine Sanctuary, Florida. Bulletin of Marine Science, 36(3), 672-700.	LKS-86	19.8	0	0	0	20.9	11.1	11.6	0	0	13.3	0	0	0	0	15.7	0	0	0	0	0	0	0	0	7.6	0	0	0	0	0	0	0
Lidz, B. H., Robbin, D. M., & Shinn, E. A. (1985). Holocene carbonate sedimentary petrology and facies accumulation, Looe Key National Marine Sanctuary, Florida. Bulletin of Marine Science, 36(3), 672-700.	LKS-87	31.4	0	0	0	14.5	8.8	10.1	0	0	19.5	0	0	0	0	11.3	0	0	0	0	0	0	0	0	4.4	0	0	0	0	0	0	0
Lidz, B. H., Robbin, D. M., & Shinn, E. A. (1985). Holocene carbonate sedimentary petrology and facies accumulation, Looe Key National Marine Sanctuary, Florida. Bulletin of Marine Science, 36(3), 672-700.	LKS-88	21.1	0	0	0	8.7	17.4	17.4	0	0	19.2	0	0	0	0	11.8	0	0	0	0	0	0	0	0	4.4	0	0	0	0	0	0	0
Lidz, B. H., Robbin, D. M., & Shinn, E. A. (1985). Holocene carbonate sedimentary petrology and facies accumulation, Looe Key National Marine Sanctuary, Florida. Bulletin of Marine Science, 36(3), 672-700.	LKS-89	20.5	0	0	0	39.2	8.4	1.8	0	0	22.9	0	0	0	0	3.6	0	0	0	0	0	0	0	0	3.6	0	0	0	0	0	0	0
Lidz, B. H., Robbin, D. M., & Shinn, E. A. (1985). Holocene carbonate sedimentary petrology and facies accumulation, Looe Key National Marine Sanctuary, Florida. Bulletin of Marine Science, 36(3), 672-700.	LKS-90	22.3	0	0	0	52	8.8	2.7	0	0	9.5	0	0	0	0	0.7	0	0	0	0	0	0	0	0	4	0	0	0	0	0	0	0
Lidz, B. H., Robbin, D. M., & Shinn, E. A. (1985). Holocene carbonate sedimentary petrology and facies accumulation, Looe Key National Marine Sanctuary, Florida. Bulletin of Marine Science, 36(3), 672-700.	LKS-91	18.4	0	0	0	40.4	4.2	4.2	0	0	23.2	0	0	0	0	5.4	0	0	0	0	0	0	0	0	4.2	0	0	0	0	0	0	0
Lidz, B. H., Robbin, D. M., & Shinn, E. A. (1985). Holocene carbonate sedimentary petrology and facies accumulation, Looe Key National Marine Sanctuary, Florida. Bulletin of Marine Science, 36(3), 672-700.	LKS-92	22.5	0	0	0	40.9	8.5	3.7	0	0	15.9	0	0	0	0	1.8	0	0	0	0	0	0	0	0	6.7	0	0	0	0	0	0	0
Lidz, B. H., Robbin, D. M., & Shinn, E. A. (1985). Holocene carbonate sedimentary petrology and facies accumulation, Looe Key National Marine Sanctuary, Florida. Bulletin of Marine Science, 36(3), 672-700.	LKS-93	19.3	0	0	0	45.6	9.9	4.1	0	0	15.2	0	0	0	0	0.6	0	0	0	0	0	0	0	0	5.3	0	0	0	0	0	0	0
Lidz, B. H., Robbin, D. M., & Shinn, E. A. (1985). Holocene carbonate sedimentary petrology and facies accumulation, Looe Key National Marine Sanctuary, Florida. Bulletin of Marine Science, 36(3), 672-700.	LKS-94	23	0	0	0	36.2	6.3	4.6	0	0	22.4	0	0	0	0	2.9	0	0	0	0	0	0	0	0	4.6	0	0	0	0	0	0	0
Lidz, B. H., Robbin, D. M., & Shinn, E. A. (1985). Holocene carbonate sedimentary petrology and facies accumulation, Looe Key National Marine Sanctuary, Florida. Bulletin of Marine Science, 36(3), 672-700.	LKS-95	17.8	0	0	0	28.3	7.8	8.9	0	0	18.9	0	0	0	0	8.3	0	0	0	0	0	0	0	0	10	0	0	0	0	0	0	0
Dawson, J. L., & Smithers, S. G. (2014). Carbonate sediment production, transport, and supply to a coral cay at Raine Reef, Northern Great Barrier Reef, Australia: a facies approach. Journal of Sedimentary Research, 84(11), 1120-1138.	Upper forereef	0	6	2	0	35	8	24	0	0	16	2	0	0	0	0	0	1	0	0	0	0	0	0	0	0	0	0	0	0	0	7
Dawson, J. L., & Smithers, S. G. (2014). Carbonate sediment production, transport, and supply to a coral cay at Raine Reef, Northern Great Barrier Reef, Australia: a facies approach. Journal of Sedimentary Research, 84(11), 1120-1138.	Algal-turf zone	0	6	1	0	13	3	58	0	0	14	1	0	0	0	0	0	0	0	0	0	0	0	0	0	0	0	0	0	0	0	2
Dawson, J. L., & Smithers, S. G. (2014). Carbonate sediment production, transport, and supply to a coral cay at Raine Reef, Northern Great Barrier Reef, Australia: a facies approach. Journal of Sedimentary Research, 84(11), 1120-1138.	Rubble zone	0	11	2	0	33	6	33	0	0	13	0	0	0	0	0	0	0	0	0	0	0	0	0	0	0	0	0	0	0	0	1
Dawson, J. L., & Smithers, S. G. (2014). Carbonate sediment production, transport, and supply to a coral cay at Raine Reef, Northern Great Barrier Reef, Australia: a facies approach. Journal of Sedimentary Research, 84(11), 1120-1138.	Central coral zone	0	8	1	0	27	3	25	0	0	26	3	0	0	0	2	0	0	0	0	0	0	0	0	0	0	0	0	0	0	0	6
Dawson, J. L., & Smithers, S. G. (2014). Carbonate sediment production, transport, and supply to a coral cay at Raine Reef, Northern Great Barrier Reef, Australia: a facies approach. Journal of Sedimentary Research, 84(11), 1120-1138.	Nearshore reef flat	0	9	1	0	29	6	32	0	0	15	1	0	0	0	0	0	0	0	0	0	0	0	0	0	0	0	0	0	0	0	8
Dawson, J. L., & Smithers, S. G. (2014). Carbonate sediment production, transport, and supply to a coral cay at Raine Reef, Northern Great Barrier Reef, Australia: a facies approach. Journal of Sedimentary Research, 84(11), 1120-1138.	Sand cay	0	7	0	0	17	6	47	0	0	10	0	0	0	0	1	0	0	0	0	0	0	0	0	0	0	0	0	0	0	0	14
Hewins, M. R., & Perry, C. T. (2006). Bathymetric and environmentally influenced patterns of carbonate sediment accumulation in three contrasting reef settings, Danjugan Island, Philippines. Journal of Coastal Research, 22(4), 812-824.	W1	21.6	0	0	0	15.7	2.3	27.8	0	0	14	0	0	0	0	1.2	0	8.1	0	0	0	0	0	0	0	0	0	0	0	0	0	9.3
Hewins, M. R., & Perry, C. T. (2006). Bathymetric and environmentally influenced patterns of carbonate sediment accumulation in three contrasting reef settings, Danjugan Island, Philippines. Journal of Coastal Research, 22(4), 812-824.	W2	13.7	0	0	0	19	1	33	0	0	18.4	0	0	0	0	1.1	0	10.6	0	0	0	0	0	0	0	0	0	0	0	0	0	3.2
Hewins, M. R., & Perry, C. T. (2006). Bathymetric and environmentally influenced patterns of carbonate sediment accumulation in three contrasting reef settings, Danjugan Island, Philippines. Journal of Coastal Research, 22(4), 812-824.	W3	11.9	0	0	0	31.8	0.5	27.9	0	0	17.2	0	0	0	0	1.3	0	5.9	0	0	0	0	0	0	0	0	0	0	0	0	0	3.5
Hewins, M. R., & Perry, C. T. (2006). Bathymetric and environmentally influenced patterns of carbonate sediment accumulation in three contrasting reef settings, Danjugan Island, Philippines. Journal of Coastal Research, 22(4), 812-824.	W4	11.8	0	0	0	36.5	2.6	15.8	0	0	15.8	0	0	0	0	2.3	0	10.7	0	0	0	0	0	0	0	0	0	0	0	0	0	4.5
Hewins, M. R., & Perry, C. T. (2006). Bathymetric and environmentally influenced patterns of carbonate sediment accumulation in three contrasting reef settings, Danjugan Island, Philippines. Journal of Coastal Research, 22(4), 812-824.	W5	11.2	0	0	0	42.5	2.7	9.9	0	0	14.8	0	0	0	0	2.2	0	13.9	0	0	0	0	0	0	0	0	0	0	0	0	0	2.8
Hewins, M. R., & Perry, C. T. (2006). Bathymetric and environmentally influenced patterns of carbonate sediment accumulation in three contrasting reef settings, Danjugan Island, Philippines. Journal of Coastal Research, 22(4), 812-824.	W6	8.5	0	0	0	32.6	2	9.4	0	0	27.9	0	0	0	0	1.7	0	14.6	0	0	0	0	0	0	0	0	0	0	0	0	0	3.3
Hewins, M. R., & Perry, C. T. (2006). Bathymetric and environmentally influenced patterns of carbonate sediment accumulation in three contrasting reef settings, Danjugan Island, Philippines. Journal of Coastal Research, 22(4), 812-824.	W7	10.2	0	0	0	31.4	1.2	11.9	0	0	32	0	0	0	0	1.9	0	5.5	0	0	0	0	0	0	0	0	0	0	0	0	0	5.9
Hewins, M. R., & Perry, C. T. (2006). Bathymetric and environmentally influenced patterns of carbonate sediment accumulation in three contrasting reef settings, Danjugan Island, Philippines. Journal of Coastal Research, 22(4), 812-824.	W8	12.9	0	0	0	33.1	0.8	11.4	0	0	28.5	0	0	0	0	1.8	0	7.1	0	0	0	0	0	0	0	0	0	0	0	0	0	4.4
Hewins, M. R., & Perry, C. T. (2006). Bathymetric and environmentally influenced patterns of carbonate sediment accumulation in three contrasting reef settings, Danjugan Island, Philippines. Journal of Coastal Research, 22(4), 812-824.	W9	13.1	0	0	0	38.3	2	11.7	0	0	19.7	0	0	0	0	1.9	0	9.4	0	0	0	0	0	0	0	0	0	0	0	0	0	3.9
Hewins, M. R., & Perry, C. T. (2006). Bathymetric and environmentally influenced patterns of carbonate sediment accumulation in three contrasting reef settings, Danjugan Island, Philippines. Journal of Coastal Research, 22(4), 812-824.	W10	22.1	0	0	0	26.3	1.6	11.3	0	0	24.9	0	0	0	0	1.8	0	8.6	0	0	0	0	0	0	0	0	0	0	0	0	0	3.4
Hewins, M. R., & Perry, C. T. (2006). Bathymetric and environmentally influenced patterns of carbonate sediment accumulation in three contrasting reef settings, Danjugan Island, Philippines. Journal of Coastal Research, 22(4), 812-824.	W11	17.6	0	0	0	35.1	1.8	11.9	0	0	21.6	0	0	0	0	1.7	0	7.3	0	0	0	0	0	0	0	0	0	0	0	0	0	3
Hewins, M. R., & Perry, C. T. (2006). Bathymetric and environmentally influenced patterns of carbonate sediment accumulation in three contrasting reef settings, Danjugan Island, Philippines. Journal of Coastal Research, 22(4), 812-824.	W12	16.4	0	0	0	33.8	1.8	14	0	0	27.2	0	0	0	0	1	0	4	0	0	0	0	0	0	0	0	0	0	0	0	0	1.8
Hewins, M. R., & Perry, C. T. (2006). Bathymetric and environmentally influenced patterns of carbonate sediment accumulation in three contrasting reef settings, Danjugan Island, Philippines. Journal of Coastal Research, 22(4), 812-824.	W13	11.4	0	0	0	39.7	0.6	13.7	0	0	29.3	0	0	0	0	1.7	0	2.8	0	0	0	0	0	0	0	0	0	0	0	0	0	0.8
Hewins, M. R., & Perry, C. T. (2006). Bathymetric and environmentally influenced patterns of carbonate sediment accumulation in three contrasting reef settings, Danjugan Island, Philippines. Journal of Coastal Research, 22(4), 812-824.	L1	14.8	0	0	0	21.7	1.1	18	0	0	29.7	0	0	0	0	0.6	0	8.7	0	0	0	0	0	0	0	0	0	0	0	0	0	5.4
Hewins, M. R., & Perry, C. T. (2006). Bathymetric and environmentally influenced patterns of carbonate sediment accumulation in three contrasting reef settings, Danjugan Island, Philippines. Journal of Coastal Research, 22(4), 812-824.	L2	11.7	0	0	0	25.5	2.1	13.7	0	0	34.3	0	0	0	0	1	0	7.8	0	0	0	0	0	0	0	0	0	0	0	0	0	3.9
Hewins, M. R., & Perry, C. T. (2006). Bathymetric and environmentally influenced patterns of carbonate sediment accumulation in three contrasting reef settings, Danjugan Island, Philippines. Journal of Coastal Research, 22(4), 812-824.	L3	10.3	0	0	0	25.6	2	10.6	0	0	41.8	0	0	0	0	0.7	0	5.9	0	0	0	0	0	0	0	0	0	0	0	0	0	3.1
Hewins, M. R., & Perry, C. T. (2006). Bathymetric and environmentally influenced patterns of carbonate sediment accumulation in three contrasting reef settings, Danjugan Island, Philippines. Journal of Coastal Research, 22(4), 812-824.	L4	14.2	0	0	0	24	1.6	9	0	0	45.6	0	0	0	0	0.8	0	2.3	0	0	0	0	0	0	0	0	0	0	0	0	0	2.5
Hewins, M. R., & Perry, C. T. (2006). Bathymetric and environmentally influenced patterns of carbonate sediment accumulation in three contrasting reef settings, Danjugan Island, Philippines. Journal of Coastal Research, 22(4), 812-824.	L5	16.4	0	0	0	21.5	0.9	7.2	0	0	47.4	0	0	0	0	1.3	0	1.7	0	0	0	0	0	0	0	0	0	0	0	0	0	3.6
Hewins, M. R., & Perry, C. T. (2006). Bathymetric and environmentally influenced patterns of carbonate sediment accumulation in three contrasting reef settings, Danjugan Island, Philippines. Journal of Coastal Research, 22(4), 812-824.	L6	14.5	0	0	0	35.2	0.1	1.9	0	0	40.5	0	0	0	0	0.6	0	2.5	0	0	0	0	0	0	0	0	0	0	0	0	0	4.7
Hewins, M. R., & Perry, C. T. (2006). Bathymetric and environmentally influenced patterns of carbonate sediment accumulation in three contrasting reef settings, Danjugan Island, Philippines. Journal of Coastal Research, 22(4), 812-824.	L7	11.1	0	0	0	34	0	2.9	0	0	46.9	0	0	0	0	0.3	0	0.3	0	0	0	0	0	0	0	0	0	0	0	0	0	4.5
Hewins, M. R., & Perry, C. T. (2006). Bathymetric and environmentally influenced patterns of carbonate sediment accumulation in three contrasting reef settings, Danjugan Island, Philippines. Journal of Coastal Research, 22(4), 812-824.	L8	8.2	0	0	0	36	0.3	4.4	0	0	48	0	0	0	0	1	0	0.8	0	0	0	0	0	0	0	0	0	0	0	0	0	1.3
Hewins, M. R., & Perry, C. T. (2006). Bathymetric and environmentally influenced patterns of carbonate sediment accumulation in three contrasting reef settings, Danjugan Island, Philippines. Journal of Coastal Research, 22(4), 812-824.	L9	8.2	0	0	0	30.4	0.6	5.1	0	0	49.2	0	0	0	0	1	0	1	0	0	0	0	0	0	0	0	0	0	0	0	0	4.5
Hewins, M. R., & Perry, C. T. (2006). Bathymetric and environmentally influenced patterns of carbonate sediment accumulation in three contrasting reef settings, Danjugan Island, Philippines. Journal of Coastal Research, 22(4), 812-824.	LG1	16.8	0	0	0	1.3	0	5.1	0	0	13.7	0	0	0	0	1.2	0	0	0	0	0	0	0	0	0	0	0	0	0	0	0	61.9
Hewins, M. R., & Perry, C. T. (2006). Bathymetric and environmentally influenced patterns of carbonate sediment accumulation in three contrasting reef settings, Danjugan Island, Philippines. Journal of Coastal Research, 22(4), 812-824.	LG2	24.9	0	0	0	8.5	0.3	13.5	0	0	22	0	0	0	0	1	0	0	0	0	0	0	0	0	0	0	0	0	0	0	0	29.8
Hewins, M. R., & Perry, C. T. (2006). Bathymetric and environmentally influenced patterns of carbonate sediment accumulation in three contrasting reef settings, Danjugan Island, Philippines. Journal of Coastal Research, 22(4), 812-824.	LG3	11	0	0	0	38.7	0	5.6	0	0	14.6	0	0	0	0	0.8	0	7.2	0	0	0	0	0	0	0	0	0	0	0	0	0	22.1
Hewins, M. R., & Perry, C. T. (2006). Bathymetric and environmentally influenced patterns of carbonate sediment accumulation in three contrasting reef settings, Danjugan Island, Philippines. Journal of Coastal Research, 22(4), 812-824.	LG4	8.9	0	0	0	33.4	0.1	4.4	0	0	37.2	0	0	0	0	0.4	0	3.1	0	0	0	0	0	0	0	0	0	0	0	0	0	12.5
Hewins, M. R., & Perry, C. T. (2006). Bathymetric and environmentally influenced patterns of carbonate sediment accumulation in three contrasting reef settings, Danjugan Island, Philippines. Journal of Coastal Research, 22(4), 812-824.	LG5	10	0	0	0	42.7	0	9.1	0	0	18.3	0	0	0	0	0.3	0	14.5	0	0	0	0	0	0	0	0	0	0	0	0	0	5.1
Hewins, M. R., & Perry, C. T. (2006). Bathymetric and environmentally influenced patterns of carbonate sediment accumulation in three contrasting reef settings, Danjugan Island, Philippines. Journal of Coastal Research, 22(4), 812-824.	LG6	13.6	0	0	0	38.5	0	9.7	0	0	21.9	0	0	0	0	0.5	0	10.2	0	0	0	0	0	0	0	0	0	0	0	0	0	5.6
Gabrie, C., & Montaggioni, L. (1982). Sedimentary facies from the modern coral reefs, Jordan Gulf of Aqaba, Red Sea. Coral Reefs, 1, 115-124.	Terrigenous facies	3.28	0	0	0	3.24	1.18	5.06	0	0	0.02	0.24	0	0	0	0.55	0.08	0.18	0	0	1.53	0.01	0	0	0	0	0	0	0	0	0	0		84.6
Gabrie, C., & Montaggioni, L. (1982). Sedimentary facies from the modern coral reefs, Jordan Gulf of Aqaba, Red Sea. Coral Reefs, 1, 115-124.	Terrigenous-coral facies	15.9	0	0	0	34.62	7.53	12.28	0	0	0.08	0.4	0	0	0	1.66	0.22	0.35	0	0	3.3	0.08	0	0	0	0	0	0	0	0	0	0		23.55
Gabrie, C., & Montaggioni, L. (1982). Sedimentary facies from the modern coral reefs, Jordan Gulf of Aqaba, Red Sea. Coral Reefs, 1, 115-124.	Coral-molluscan-foraminiferal facies	20.24	0	0	0	51.63	6.33	13.04	0	0	0	0.3	0	0	0	1.46	0.57	0.38	0	0	2.02	0.07	0	0	0	0	0	0	0	0	0	0		3.94
Gabrie, C., & Montaggioni, L. (1982). Sedimentary facies from the modern coral reefs, Jordan Gulf of Aqaba, Red Sea. Coral Reefs, 1, 115-124.	Coral-coralline algal facies	17.87	0	0	0	42.35	20.61	6.38	0	0	0	0.37	0	0	0	3.13	0.18	0.14	0	0	3.8	0.02	0	0	0	0	0	0	0	0	0	0		5.13
Masse, J. P., Thomassin, B. A., & Acquaviva, M. (1989). Bioclastic sedimentary environments of coral reefs and lagoon around Mayotte island (Comoro Archipelago, Mozambique Channel, SW Indian Ocean). Journal of Coastal Research, 419-432.	Outer reef and passes	19	0	0	0	37	11	5	0	0	4	0	0	0	0	0	0	2	0	0	4	0	0	0	0	0	0	0	0	0	0	18	1
Masse, J. P., Thomassin, B. A., & Acquaviva, M. (1989). Bioclastic sedimentary environments of coral reefs and lagoon around Mayotte island (Comoro Archipelago, Mozambique Channel, SW Indian Ocean). Journal of Coastal Research, 419-432.	Reef flat	15	0	0	0	37	28	2	0	0	1	0	0	0	0	0	0	1	0	0	1	0	0	0	0	0	0	0	0	0	0	15	1
Masse, J. P., Thomassin, B. A., & Acquaviva, M. (1989). Bioclastic sedimentary environments of coral reefs and lagoon around Mayotte island (Comoro Archipelago, Mozambique Channel, SW Indian Ocean). Journal of Coastal Research, 419-432.	lagoon with coral buildups	22	0	0	0	18	13	10	0	0	17	0	0	0	0	0	0	2	0	0	1	0	0	0	0	0	0	0	0	0	0	17	2
Masse, J. P., Thomassin, B. A., & Acquaviva, M. (1989). Bioclastic sedimentary environments of coral reefs and lagoon around Mayotte island (Comoro Archipelago, Mozambique Channel, SW Indian Ocean). Journal of Coastal Research, 419-432.	muddy sand with corals	31	0	0	0	21	2	6	0	0	15	0	0	0	0	0	0	1	0	0	1	0	0	0	0	0	0	0	0	0	0	23	20
Masse, J. P., Thomassin, B. A., & Acquaviva, M. (1989). Bioclastic sedimentary environments of coral reefs and lagoon around Mayotte island (Comoro Archipelago, Mozambique Channel, SW Indian Ocean). Journal of Coastal Research, 419-432.	muddy sand	37	0	0	0	6	3	20	0	0	2	0	0	0	0	0	0	2	0	0	1	0	0	0	0	0	0	0	0	0	0	29	9
Masse, J. P., Thomassin, B. A., & Acquaviva, M. (1989). Bioclastic sedimentary environments of coral reefs and lagoon around Mayotte island (Comoro Archipelago, Mozambique Channel, SW Indian Ocean). Journal of Coastal Research, 419-432.	mud	45	0	0	0	7	4	6	0	0	1	0	0	0	0	0	0	3	0	0	2	0	0	0	0	0	0	0	0	0	0	32	62
Madden, R. H., Wilson, M. E., & O'Shea, M. (2013). Modern fringing reef carbonates from equatorial SE Asia: An integrated environmental, sediment and satellite characterisation study. Marine Geology, 344, 163-185.	HSB41	15.6	0	0	0	42	5.6	23.4	0.6	0	6	0	0	0	0	2.2	0	0	0	0	4.6	0	0	0	0	0	0	0	0	0	0	0	0	0
Madden, R. H., Wilson, M. E., & O'Shea, M. (2013). Modern fringing reef carbonates from equatorial SE Asia: An integrated environmental, sediment and satellite characterisation study. Marine Geology, 344, 163-185.	HSB42	10.05	0	0	0	49.75	5	14.7	0.45	0	8.3	0	0	0	0	4.5	0	0	0	0	4.5	0	0	0	0	0	0	0	0	0	0	2.75	0	0
Madden, R. H., Wilson, M. E., & O'Shea, M. (2013). Modern fringing reef carbonates from equatorial SE Asia: An integrated environmental, sediment and satellite characterisation study. Marine Geology, 344, 163-185.	HGG1	18.5	0	0	0	46.5	12.7	12.8	0	0	3.8	0	0	0	0	1.9	0	0	0	0	0	0	0	3.5	0	0	0	0	0	0	0	0.3	0	0
Madden, R. H., Wilson, M. E., & O'Shea, M. (2013). Modern fringing reef carbonates from equatorial SE Asia: An integrated environmental, sediment and satellite characterisation study. Marine Geology, 344, 163-185.	HGG2	15	0	0	0	30.5	5.2	20	0	0	14.4	0	0	0	0	2.6	0	0	0	0	0	0	0	12	0	0	0	0	0	0	0	0.3	0	0
Madden, R. H., Wilson, M. E., & O'Shea, M. (2013). Modern fringing reef carbonates from equatorial SE Asia: An integrated environmental, sediment and satellite characterisation study. Marine Geology, 344, 163-185.	HGG3	14.4	0	0	0	25.5	11.1	39.9	0	0	5.6	0	0	0	0	3.5	0	0	0	0	0	0	0	0	0	0	0	0	0	0	0	0	0	0
Madden, R. H., Wilson, M. E., & O'Shea, M. (2013). Modern fringing reef carbonates from equatorial SE Asia: An integrated environmental, sediment and satellite characterisation study. Marine Geology, 344, 163-185.	HGG4	14.6	0	0	0	34	12.2	26.8	0	0	8.2	0	0	0	0	4	0	0	0	0	0	0	0	0.2	0	0	0	0	0	0	0	0	0	0
Madden, R. H., Wilson, M. E., & O'Shea, M. (2013). Modern fringing reef carbonates from equatorial SE Asia: An integrated environmental, sediment and satellite characterisation study. Marine Geology, 344, 163-185.	HGG5	18.7	0	0	0	15.5	13.5	43.9	0	0	5.6	0	0	0	0	1.8	0	0	0	0	0	0	0	1	0	0	0	0	0	0	0	0	0	0
Madden, R. H., Wilson, M. E., & O'Shea, M. (2013). Modern fringing reef carbonates from equatorial SE Asia: An integrated environmental, sediment and satellite characterisation study. Marine Geology, 344, 163-185.	HGG6	38	0	0	0	4.4	2.2	17	0	0	28	0	0	0	0	1	0	0	0	0	0	0	0	9	0	0	0	0	0	0	0	0	0	0.4
Madden, R. H., Wilson, M. E., & O'Shea, M. (2013). Modern fringing reef carbonates from equatorial SE Asia: An integrated environmental, sediment and satellite characterisation study. Marine Geology, 344, 163-185.	HGG7	14.9	0	0	0	4.7	3.8	31.6	2.1	0	36	0	0	0	0	1.7	0	0	0	0	0	0	0	4.5	0	0	0	0	0	0	0	0	0	0.7
Madden, R. H., Wilson, M. E., & O'Shea, M. (2013). Modern fringing reef carbonates from equatorial SE Asia: An integrated environmental, sediment and satellite characterisation study. Marine Geology, 344, 163-185.	HGG8	20	0	0	0	5.05	4.75	17.85	0	0	11.5	0	0	0	0	0.95	0	0	0	0	0	0	0	0	0	0	0	0	0	0	0	38	0	1.9
Madden, R. H., Wilson, M. E., & O'Shea, M. (2013). Modern fringing reef carbonates from equatorial SE Asia: An integrated environmental, sediment and satellite characterisation study. Marine Geology, 344, 163-185.	HGG9	19.5	0	0	0	12	4.75	13.1	0.95	0	6	0	0	0	0	0	0	0	0	0	0	0	0	0	0	0	0	0	0	0	0	42.75	0	0.95
Madden, R. H., Wilson, M. E., & O'Shea, M. (2013). Modern fringing reef carbonates from equatorial SE Asia: An integrated environmental, sediment and satellite characterisation study. Marine Geology, 344, 163-185.	HGG10	22.25	0	0	0	9.75	4.75	9.65	0.95	0	9.6	0	0	0	0	1.9	0	0	0	0	1.9	0	0	1.25	0	0	0	0	0	0	0	38	0	0
Madden, R. H., Wilson, M. E., & O'Shea, M. (2013). Modern fringing reef carbonates from equatorial SE Asia: An integrated environmental, sediment and satellite characterisation study. Marine Geology, 344, 163-185.	PK5	18	0	0	0	52.5	5.1	9.9	0.3	0	9.9	0	0	0	0	3.1	0	0	0	0	1.2	0	0	0	0	0	0	0	0	0	0	0	0	0
Madden, R. H., Wilson, M. E., & O'Shea, M. (2013). Modern fringing reef carbonates from equatorial SE Asia: An integrated environmental, sediment and satellite characterisation study. Marine Geology, 344, 163-185.	PK10	13	0	0	0	64.5	4.25	6.75	0	0	4	0	0	0	0	4.75	0	0	0	0	2	0	0	0	0	0	0	0	0	0	0	0.75	0	0
Madden, R. H., Wilson, M. E., & O'Shea, M. (2013). Modern fringing reef carbonates from equatorial SE Asia: An integrated environmental, sediment and satellite characterisation study. Marine Geology, 344, 163-185.	PK11	17.8	0	0	0	51	4	12.2	0	0	3	0	0	0	0	4.6	0	0	0	0	6.6	0	0	0	0	0	0	0	0	0	0	0.8	0	0
Madden, R. H., Wilson, M. E., & O'Shea, M. (2013). Modern fringing reef carbonates from equatorial SE Asia: An integrated environmental, sediment and satellite characterisation study. Marine Geology, 344, 163-185.	PK12	8	0	0	0	51.7	5.4	14.5	0	0	10.3	0	0	0	0	3.6	0	0	0	0	6.3	0	0	0	0	0	0	0	0	0	0	0.2	0	0
Madden, R. H., Wilson, M. E., & O'Shea, M. (2013). Modern fringing reef carbonates from equatorial SE Asia: An integrated environmental, sediment and satellite characterisation study. Marine Geology, 344, 163-185.	PK13	11.65	0	0	0	56.5	3.35	14.85	0.45	0	7.8	0	0	0	0	2.25	0	0	0	0	3.15	0	0	0	0	0	0	0	0	0	0	0	0	0
Madden, R. H., Wilson, M. E., & O'Shea, M. (2013). Modern fringing reef carbonates from equatorial SE Asia: An integrated environmental, sediment and satellite characterisation study. Marine Geology, 344, 163-185.	PK14	10.65	0	0	0	62	7.9	11.2	0	0	5.25	0	0	0	0	0.35	0	0	0	0	1.95	0	0	0	0	0	0	0	0	0	0	0.7	0	0
Madden, R. H., Wilson, M. E., & O'Shea, M. (2013). Modern fringing reef carbonates from equatorial SE Asia: An integrated environmental, sediment and satellite characterisation study. Marine Geology, 344, 163-185.	PK15	11.8	0	0	0	43.6	4	17.6	0	0	12	0	0	0	0	4	0	0	0	0	0	0	0	7	0	0	0	0	0	0	0	0	0	0
Madden, R. H., Wilson, M. E., & O'Shea, M. (2013). Modern fringing reef carbonates from equatorial SE Asia: An integrated environmental, sediment and satellite characterisation study. Marine Geology, 344, 163-185.	PK16	25.2	0	0	0	58.6	2.8	6.6	0	0	4.4	0	0	0	0	0.8	0	0	0	0	1.6	0	0	0	0	0	0	0	0	0	0	0	0	0
Madden, R. H., Wilson, M. E., & O'Shea, M. (2013). Modern fringing reef carbonates from equatorial SE Asia: An integrated environmental, sediment and satellite characterisation study. Marine Geology, 344, 163-185.	PK17	17.6	0	0	0	54.4	4	11.2	1.6	0	5.6	0	0	0	0	2.4	0	0	0	0	3.2	0	0	0	0	0	0	0	0	0	0	0	0	0
Madden, R. H., Wilson, M. E., & O'Shea, M. (2013). Modern fringing reef carbonates from equatorial SE Asia: An integrated environmental, sediment and satellite characterisation study. Marine Geology, 344, 163-185.	PK18	22.2	0	0	0	43.2	5.9	12.5	0.7	0	12	0	0	0	0	0.7	0	0	0	0	2.8	0	0	0	0	0	0	0	0	0	0	0	0	0
Madden, R. H., Wilson, M. E., & O'Shea, M. (2013). Modern fringing reef carbonates from equatorial SE Asia: An integrated environmental, sediment and satellite characterisation study. Marine Geology, 344, 163-185.	PK19	18.6	0	0	0	28.5	1.8	16.1	3.6	0	8.9	0	0	0	0	0	0	0	0	0	1.8	0	0	0	0	0	0	0	0	0	0	20.7	0	0
Madden, R. H., Wilson, M. E., & O'Shea, M. (2013). Modern fringing reef carbonates from equatorial SE Asia: An integrated environmental, sediment and satellite characterisation study. Marine Geology, 344, 163-185.	PK20	25.8	0	0	0	46.4	4.6	7.4	0.6	0	5	0	0	0	0	1.6	0	0	0	0	1.2	0	0	0.8	0	0	0	0	0	0	0	1.8	0	4.8
Madden, R. H., Wilson, M. E., & O'Shea, M. (2013). Modern fringing reef carbonates from equatorial SE Asia: An integrated environmental, sediment and satellite characterisation study. Marine Geology, 344, 163-185.	PK21	38.4	0	0	0	27.8	2.4	23.4	0.8	0	5.6	0	0	0	0	1.6	0	0	0	0	0	0	0	0	0	0	0	0	0	0	0	0	0	0
Madden, R. H., Wilson, M. E., & O'Shea, M. (2013). Modern fringing reef carbonates from equatorial SE Asia: An integrated environmental, sediment and satellite characterisation study. Marine Geology, 344, 163-185.	HB3-6	19	0	0	0	60	2.2	3.8	0.4	0	11.6	0	0	0	0	1.8	0	0	0	0	1	0	0	0	0	0	0	0	0	0	0	0	0	0.2
Madden, R. H., Wilson, M. E., & O'Shea, M. (2013). Modern fringing reef carbonates from equatorial SE Asia: An integrated environmental, sediment and satellite characterisation study. Marine Geology, 344, 163-185.	HB3-7	3.95	0	0	0	81.75	2.35	4.4	0.3	0	2.6	0	0	0	0	1.15	0	0	0	0	1.9	0	0	0	0	0	0	0	0	0	0	1.6	0	0
Madden, R. H., Wilson, M. E., & O'Shea, M. (2013). Modern fringing reef carbonates from equatorial SE Asia: An integrated environmental, sediment and satellite characterisation study. Marine Geology, 344, 163-185.	HSB2S-1	8.8	0	0	0	85	2.1	0.9	0.1	0	1	0	0	0	0	0.1	0	0	0	0	2	0	0	0	0	0	0	0	0	0	0	0	0	0
Madden, R. H., Wilson, M. E., & O'Shea, M. (2013). Modern fringing reef carbonates from equatorial SE Asia: An integrated environmental, sediment and satellite characterisation study. Marine Geology, 344, 163-185.	HSB2S-2	22	0	0	0	49	5	8.8	0.8	0	8.4	0	0	0	0	2	0	0	0	0	3.2	0	0	0	0	0	0	0	0	0	0	0.8	0	0
Madden, R. H., Wilson, M. E., & O'Shea, M. (2013). Modern fringing reef carbonates from equatorial SE Asia: An integrated environmental, sediment and satellite characterisation study. Marine Geology, 344, 163-185.	HSB2S-3	29.6	0	0	0	37.8	7.3	12.7	0.9	0	4.5	0	0	0	0	1.8	0	0	0	0	4.5	0	0	0	0	0	0	0	0	0	0	0	0	0.9
Madden, R. H., Wilson, M. E., & O'Shea, M. (2013). Modern fringing reef carbonates from equatorial SE Asia: An integrated environmental, sediment and satellite characterisation study. Marine Geology, 344, 163-185.	HSB2S-4	24.5	0	0	0	46	7.3	8.4	1.4	0	3.4	0	0	0	0	3.5	0	0	0	0	3.5	0	0	0.6	0	0	0	0	0	0	0	0	0	1.4
Madden, R. H., Wilson, M. E., & O'Shea, M. (2013). Modern fringing reef carbonates from equatorial SE Asia: An integrated environmental, sediment and satellite characterisation study. Marine Geology, 344, 163-185.	HSB2S-5	22.6	0	0	0	19.5	7	21.4	1.4	0	14.4	0	0	0	0	1.7	0	0	0	0	2.1	0	0	1.5	0	0	0	0	0	0	0	8.4	0	0
Madden, R. H., Wilson, M. E., & O'Shea, M. (2013). Modern fringing reef carbonates from equatorial SE Asia: An integrated environmental, sediment and satellite characterisation study. Marine Geology, 344, 163-185.	HSB2S-6	20	0	0	0	32	8	18.4	1.6	0	8.8	0	0	0	0	2.4	0	0	0	0	4.8	0	0	0	0	0	0	0	0	0	0	0	0	4
Madden, R. H., Wilson, M. E., & O'Shea, M. (2013). Modern fringing reef carbonates from equatorial SE Asia: An integrated environmental, sediment and satellite characterisation study. Marine Geology, 344, 163-185.	HSB2S-7	39	0	0	0	32.5	3	17.5	0.5	0	4	0	0	0	0	1.5	0	0	0	0	1	0	0	0	0	0	0	0	0	0	0	0	0	1
Madden, R. H., Wilson, M. E., & O'Shea, M. (2013). Modern fringing reef carbonates from equatorial SE Asia: An integrated environmental, sediment and satellite characterisation study. Marine Geology, 344, 163-185.	HSB2S-8	32.5	0	0	0	35	3.5	16	0.5	0	10	0	0	0	0	1.5	0	0	0	0	1	0	0	0	0	0	0	0	0	0	0	0	0	0
Madden, R. H., Wilson, M. E., & O'Shea, M. (2013). Modern fringing reef carbonates from equatorial SE Asia: An integrated environmental, sediment and satellite characterisation study. Marine Geology, 344, 163-185.	HSB2S-9	20.6	0	0	0	34.4	4.8	27.2	0	0	8.6	0	0	0	0	1.6	0	0	0	0	1.6	0	0	0	0	0	0	0	0	0	0	0.2	0	1
Madden, R. H., Wilson, M. E., & O'Shea, M. (2013). Modern fringing reef carbonates from equatorial SE Asia: An integrated environmental, sediment and satellite characterisation study. Marine Geology, 344, 163-185.	HSB2S-10	24	0	0	0	36	4	21.6	0.8	0	8.4	0	0	0	0	4	0	0	0	0	1	0	0	0	0	0	0	0	0	0	0	0	0	0.2
Madden, R. H., Wilson, M. E., & O'Shea, M. (2013). Modern fringing reef carbonates from equatorial SE Asia: An integrated environmental, sediment and satellite characterisation study. Marine Geology, 344, 163-185.	S2-3 8m	12.1	0	0	0	66.7	7.3	5.7	0	0	1.9	0	0	0	0	1.3	0	0	0	0	2.9	0	0	0	0	0	0	0	0	0	0	2.1	0	0
Madden, R. H., Wilson, M. E., & O'Shea, M. (2013). Modern fringing reef carbonates from equatorial SE Asia: An integrated environmental, sediment and satellite characterisation study. Marine Geology, 344, 163-185.	S2-3 5m	15.5	0	0	0	55.2	4.4	15.5	0	0	3	0	0	0	0	1.9	0	0	0	0	3.1	0	0	0	0	0	0	0	0	0	0	0.7	0	0.7
Madden, R. H., Wilson, M. E., & O'Shea, M. (2013). Modern fringing reef carbonates from equatorial SE Asia: An integrated environmental, sediment and satellite characterisation study. Marine Geology, 344, 163-185.	S2-3 3m	20	0	0	0	58.3	4.3	5	0.3	0	1.2	0	0	0	0	2.3	0	0	0	0	4.4	0	0	0	0	0	0	0	0	0	0	3.5	0	0.7
Madden, R. H., Wilson, M. E., & O'Shea, M. (2013). Modern fringing reef carbonates from equatorial SE Asia: An integrated environmental, sediment and satellite characterisation study. Marine Geology, 344, 163-185.	SS1	15.25	0	0	0	49.35	11.45	6.65	0	0	6.65	0	0	0	0	1.05	0	0	0	0	8.65	0	0	0	0	0	0	0	0	0	0	0	0	0.95
Madden, R. H., Wilson, M. E., & O'Shea, M. (2013). Modern fringing reef carbonates from equatorial SE Asia: An integrated environmental, sediment and satellite characterisation study. Marine Geology, 344, 163-185.	SS2	18	0	0	0	43.75	9.5	8.55	0.95	0	9.5	0	0	0	0	2.85	0	0	0	0	6.65	0	0	0	0	0	0	0	0	0	0	0.25	0	0
Madden, R. H., Wilson, M. E., & O'Shea, M. (2013). Modern fringing reef carbonates from equatorial SE Asia: An integrated environmental, sediment and satellite characterisation study. Marine Geology, 344, 163-185.	SS3	20.4	0	0	0	19.65	14.3	15.25	1.9	0	9.5	0	0	0	0	7.6	0	0	0	0	9.5	0	0	0	0	0	0	0	0	0	0	0	0	1.9
Madden, R. H., Wilson, M. E., & O'Shea, M. (2013). Modern fringing reef carbonates from equatorial SE Asia: An integrated environmental, sediment and satellite characterisation study. Marine Geology, 344, 163-185.	SS4	4.8	0	0	0	87.1	6.2	0.8	0	0	0.4	0	0	0	0	0.3	0	0	0	0	0.4	0	0	0	0	0	0	0	0	0	0	0	0	0
Madden, R. H., Wilson, M. E., & O'Shea, M. (2013). Modern fringing reef carbonates from equatorial SE Asia: An integrated environmental, sediment and satellite characterisation study. Marine Geology, 344, 163-185.	SS5	26.5	0	0	0	24.4	7	12.2	0	0	24	0	0	0	0	2.4	0	0	0	0	3.5	0	0	0	0	0	0	0	0	0	0	0	0	0
Madden, R. H., Wilson, M. E., & O'Shea, M. (2013). Modern fringing reef carbonates from equatorial SE Asia: An integrated environmental, sediment and satellite characterisation study. Marine Geology, 344, 163-185.	SS6	18.5	0	0	0	34.6	7.2	18	0.9	0	13.9	0	0	0	0	2	0	0	0	0	4.5	0	0	0	0	0	0	0	0	0	0	0	0	0.4
Madden, R. H., Wilson, M. E., & O'Shea, M. (2013). Modern fringing reef carbonates from equatorial SE Asia: An integrated environmental, sediment and satellite characterisation study. Marine Geology, 344, 163-185.	SS7	16	0	0	0	17	6.4	21.2	0	0	31.2	0	0	0	0	6.4	0	0	0	0	1.8	0	0	0	0	0	0	0	0	0	0	0	0	0
Madden, R. H., Wilson, M. E., & O'Shea, M. (2013). Modern fringing reef carbonates from equatorial SE Asia: An integrated environmental, sediment and satellite characterisation study. Marine Geology, 344, 163-185.	WSUM2	16.4	0	0	0	69	2.8	7.2	0.4	0	0	0	0	0	0	2.6	0	0	0	0	1.4	0	0	0	0	0	0	0	0	0	0	0.2	0	0
Madden, R. H., Wilson, M. E., & O'Shea, M. (2013). Modern fringing reef carbonates from equatorial SE Asia: An integrated environmental, sediment and satellite characterisation study. Marine Geology, 344, 163-185.	KAL1	4.2	0	0	0	79	3.6	9.4	0.2	0	0.8	0	0	0	0	1.8	0	0	0	0	0	0	0	0	0	0	0	0	0	0	0	1	0	0
Madden, R. H., Wilson, M. E., & O'Shea, M. (2013). Modern fringing reef carbonates from equatorial SE Asia: An integrated environmental, sediment and satellite characterisation study. Marine Geology, 344, 163-185.	KAL2	6.2	0	0	0	54.6	7.3	19.6	0.7	0	6.7	0	0	0	0	3.5	0	0	0	0	1.4	0	0	0	0	0	0	0	0	0	0	0	0	0
Madden, R. H., Wilson, M. E., & O'Shea, M. (2013). Modern fringing reef carbonates from equatorial SE Asia: An integrated environmental, sediment and satellite characterisation study. Marine Geology, 344, 163-185.	KAL3	4.9	0	0	0	45.8	9.1	31	0	0	0.9	0	0	0	0	2.8	0	0	0	0	2.7	0	0	0	0	0	0	0	0	0	0	2.8	0	0
Madden, R. H., Wilson, M. E., & O'Shea, M. (2013). Modern fringing reef carbonates from equatorial SE Asia: An integrated environmental, sediment and satellite characterisation study. Marine Geology, 344, 163-185.	KAL4	6.5	0	0	0	71.5	3.6	13	0	0	2.1	0	0	0	0	0.3	0	0	0	0	1.6	0	0	0	0	0	0	0	0	0	0	1.4	0	0
Madden, R. H., Wilson, M. E., & O'Shea, M. (2013). Modern fringing reef carbonates from equatorial SE Asia: An integrated environmental, sediment and satellite characterisation study. Marine Geology, 344, 163-185.	KAL5	13	0	0	0	36	12.2	32.4	0	0	1	0	0	0	0	2.4	0	0	0	0	0.8	0	0	0	0	0	0	0	0	0	0	1.4	0	0.8
Madden, R. H., Wilson, M. E., & O'Shea, M. (2013). Modern fringing reef carbonates from equatorial SE Asia: An integrated environmental, sediment and satellite characterisation study. Marine Geology, 344, 163-185.	KAL7	17.6	0	0	0	19	8.2	26.8	4	0	4	0	0	0	0	5.6	0	0	0	0	0.8	0	0	14	0	0	0	0	0	0	0	0	0	0
Madden, R. H., Wilson, M. E., & O'Shea, M. (2013). Modern fringing reef carbonates from equatorial SE Asia: An integrated environmental, sediment and satellite characterisation study. Marine Geology, 344, 163-185.	KAL9	22	0	0	0	31	4.8	25.6	0	0	9.8	0	0	0	0	4.8	0	0	0	0	0	0	0	2	0	0	0	0	0	0	0	0	0	0
Madden, R. H., Wilson, M. E., & O'Shea, M. (2013). Modern fringing reef carbonates from equatorial SE Asia: An integrated environmental, sediment and satellite characterisation study. Marine Geology, 344, 163-185.	KAL11	7.6	0	0	0	14.9	9.5	32.6	2.85	0	9.55	0	0	0	0	9.5	0	0	0	0	0	0	0	4	0	0	0	0	0	0	0	9.5	0	0
Madden, R. H., Wilson, M. E., & O'Shea, M. (2013). Modern fringing reef carbonates from equatorial SE Asia: An integrated environmental, sediment and satellite characterisation study. Marine Geology, 344, 163-185.	KAL13	24	0	0	0	5.4	3	30.4	0.6	0	22.4	0	0	0	0	3.8	0	0	0	0	0	0	0	4	0	0	0	0	0	0	0	6.4	0	0
Madden, R. H., Wilson, M. E., & O'Shea, M. (2013). Modern fringing reef carbonates from equatorial SE Asia: An integrated environmental, sediment and satellite characterisation study. Marine Geology, 344, 163-185.	KAL15	12	0	0	0	1	4.5	26.3	0	0	49.9	0	0	0	0	3.6	0	0	0	0	0.9	0	0	0	0	0	0	0	0	0	0	1.8	0	0
Madden, R. H., Wilson, M. E., & O'Shea, M. (2013). Modern fringing reef carbonates from equatorial SE Asia: An integrated environmental, sediment and satellite characterisation study. Marine Geology, 344, 163-185.	KAL16	7.2	0	0	0	4.5	1.4	32.4	0.7	0	50.3	0	0	0	0	1.3	0	0	0	0	0.7	0	0	1.5	0	0	0	0	0	0	0	0	0	0
Madden, R. H., Wilson, M. E., & O'Shea, M. (2013). Modern fringing reef carbonates from equatorial SE Asia: An integrated environmental, sediment and satellite characterisation study. Marine Geology, 344, 163-185.	KAL17	10.5	0	0	0	9.25	3.6	28	0.45	0	41.75	0	0	0	0	0.45	0	0	0	0	0.55	0	0	2.75	0	0	0	0	0	0	0	2.25	0	0.45
Madden, R. H., Wilson, M. E., & O'Shea, M. (2013). Modern fringing reef carbonates from equatorial SE Asia: An integrated environmental, sediment and satellite characterisation study. Marine Geology, 344, 163-185.	KAL18	17	0	0	0	10	8.2	34.2	0.8	0	24	0	0	0	0	3.2	0	0	0	0	0.8	0	0	0.8	0	0	0	0	0	0	0	0	0	1
Madden, R. H., Wilson, M. E., & O'Shea, M. (2013). Modern fringing reef carbonates from equatorial SE Asia: An integrated environmental, sediment and satellite characterisation study. Marine Geology, 344, 163-185.	KAL19	16.75	0	0	0	44	7.6	27.5	0.95	0	0.1	0	0	0	0	1.9	0	0	0	0	0.95	0	0	0	0	0	0	0	0	0	0	0.05	0	0.2
Madden, R. H., Wilson, M. E., & O'Shea, M. (2013). Modern fringing reef carbonates from equatorial SE Asia: An integrated environmental, sediment and satellite characterisation study. Marine Geology, 344, 163-185.	KAL20	20.75	0	0	0	34.5	9.5	21.85	0	0	4.75	0	0	0	0	5.8	0	0	0	0	0.95	0	0	0	0	0	0	0	0	0	0	1.9	0	0
Madden, R. H., Wilson, M. E., & O'Shea, M. (2013). Modern fringing reef carbonates from equatorial SE Asia: An integrated environmental, sediment and satellite characterisation study. Marine Geology, 344, 163-185.	KAL21	6	0	0	0	39.5	29.4	16.96	0	0	2.26	0	0	0	0	2.94	0	0	0	0	1.96	0	0	0.98	0	0	0	0	0	0	0	0	0	0
Madden, R. H., Wilson, M. E., & O'Shea, M. (2013). Modern fringing reef carbonates from equatorial SE Asia: An integrated environmental, sediment and satellite characterisation study. Marine Geology, 344, 163-185.	WHB1-2	27.3	0	0	0	40.5	7.2	6.4	0	0	4.5	0	0	0	0	4.6	0	0	0	0	9.2	0	0	0	0	0	0	0	0	0	0	0.3	0	0
Madden, R. H., Wilson, M. E., & O'Shea, M. (2013). Modern fringing reef carbonates from equatorial SE Asia: An integrated environmental, sediment and satellite characterisation study. Marine Geology, 344, 163-185.	KAL41	22	0	0	0	62.8	4.4	1.8	0.8	0	0	0	0	0	0	0.2	0	0	0	0	0	0	0	0	0	0	0	0	0	0	0	8	0	0
Madden, R. H., Wilson, M. E., & O'Shea, M. (2013). Modern fringing reef carbonates from equatorial SE Asia: An integrated environmental, sediment and satellite characterisation study. Marine Geology, 344, 163-185.	KAL40	31.75	0	0	0	5.65	3.8	33.75	3.8	0	0.15	0	0	0	0	19.15	0	0	0	0	0	0	0	0	0	0	0	0	0	0	0	0.95	0	1
Madden, R. H., Wilson, M. E., & O'Shea, M. (2013). Modern fringing reef carbonates from equatorial SE Asia: An integrated environmental, sediment and satellite characterisation study. Marine Geology, 344, 163-185.	KAL38	35.5	0	0	0	5.6	10.5	23.9	0.7	0	4.1	0	0	0	0	15.2	0	0	0	0	3.5	0	0	0	0	0	0	0	0	0	0	0	0	1
Madden, R. H., Wilson, M. E., & O'Shea, M. (2013). Modern fringing reef carbonates from equatorial SE Asia: An integrated environmental, sediment and satellite characterisation study. Marine Geology, 344, 163-185.	KAL37	49	0	0	0	14.55	2.75	19.35	0.55	0	4.5	0	0	0	0	3.75	0	0	0	0	1.45	0	0	0	0	0	0	0	0	0	0	3.2	0	0.9
Madden, R. H., Wilson, M. E., & O'Shea, M. (2013). Modern fringing reef carbonates from equatorial SE Asia: An integrated environmental, sediment and satellite characterisation study. Marine Geology, 344, 163-185.	KAL36	0.7	0	0	0	0	0	0	0	0	0	0	0	0	0	0	0	0	0	0	0.35	0	0	0	0	0	0	0	0	0	0	0	60	38.95
Madden, R. H., Wilson, M. E., & O'Shea, M. (2013). Modern fringing reef carbonates from equatorial SE Asia: An integrated environmental, sediment and satellite characterisation study. Marine Geology, 344, 163-185.	KAL35	1.8	0	0	0	0.6	0	0	0	0	0	0	0	0	0	0	0	0	0	0	0.65	0	0	0	0	0	0	0	0	0	0	0	35	61.95
Madden, R. H., Wilson, M. E., & O'Shea, M. (2013). Modern fringing reef carbonates from equatorial SE Asia: An integrated environmental, sediment and satellite characterisation study. Marine Geology, 344, 163-185.	KAL34	4.5	0	0	0	4.5	2.25	4.5	0.9	0	1.35	0	0	0	0	3.6	0	0	0	0	0.9	0	0	0.45	0	0	0	0	0	0	0	0.9	50	26.15
Utami, D. A. (2021). Modern, equatorial carbonates from Kepulauan Seribu, Indonesia: facies, isotope geochemistry, and microplastic as a sedimentary component (Doctoral dissertation, Dissertation, Rheinisch-Westfälische Technische Hochschule Aachen, 2021).	MPG 11C	21	0	0	0	45.4	0	2.5	0	0	2.5	0	0	0	0	5.6	0	0	0	0	0	0	0	0	13.9	0	1.9	0	0	0	0	0	7.3
Utami, D. A. (2021). Modern, equatorial carbonates from Kepulauan Seribu, Indonesia: facies, isotope geochemistry, and microplastic as a sedimentary component (Doctoral dissertation, Dissertation, Rheinisch-Westfälische Technische Hochschule Aachen, 2021).	MPG 11E	25.6	0	0	0	48.2	1.5	2.1	0	0	6.6	0	0	0	0	4.2	0	0	0	0	0	0	0	0	2.1	0	0	0	0	0	0	0	9.7
Utami, D. A. (2021). Modern, equatorial carbonates from Kepulauan Seribu, Indonesia: facies, isotope geochemistry, and microplastic as a sedimentary component (Doctoral dissertation, Dissertation, Rheinisch-Westfälische Technische Hochschule Aachen, 2021).	MPG 11I	35.6	0	0	0	22.2	0	3.4	0	0	8.5	0	0	0	0	4.8	0	0	0	0	0	0	0	0	7.6	0	3.2	0	0	0	0	0	14.6
Utami, D. A. (2021). Modern, equatorial carbonates from Kepulauan Seribu, Indonesia: facies, isotope geochemistry, and microplastic as a sedimentary component (Doctoral dissertation, Dissertation, Rheinisch-Westfälische Technische Hochschule Aachen, 2021).	MPG 11K	22.3	0	0	0	34.1	1.8	3.4	0	0	6	0	0	0	0	4.5	0	0	0	0	0	0	0	0	6.6	0	0	0	0	0	0	0	21.2
Utami, D. A. (2021). Modern, equatorial carbonates from Kepulauan Seribu, Indonesia: facies, isotope geochemistry, and microplastic as a sedimentary component (Doctoral dissertation, Dissertation, Rheinisch-Westfälische Technische Hochschule Aachen, 2021).	MPG 11O	21.6	0	0	0	42.9	3.8	4.1	0	0	5.4	0	0	0	0	3.2	0	0	0	0	0	0	0	0	11.4	0	2.9	0	0	0	0	0	4.7
Utami, D. A. (2021). Modern, equatorial carbonates from Kepulauan Seribu, Indonesia: facies, isotope geochemistry, and microplastic as a sedimentary component (Doctoral dissertation, Dissertation, Rheinisch-Westfälische Technische Hochschule Aachen, 2021).	MPG 12A	11.9	0	0	0	52.5	10.5	7.6	0	0	1.3	0	0	0	0	5.7	0	0	0	0	0	0	0	0	1.9	0	4	0	0	0	0	0	4.5
Utami, D. A. (2021). Modern, equatorial carbonates from Kepulauan Seribu, Indonesia: facies, isotope geochemistry, and microplastic as a sedimentary component (Doctoral dissertation, Dissertation, Rheinisch-Westfälische Technische Hochschule Aachen, 2021).	MPG 12F	25.4	0	0	0	49.7	0	5.3	0	0	0	0	0	0	0	6.4	0	0	0	0	0	0	0	0	0.9	0	0	0	0	0	0	0	12.4
Utami, D. A. (2021). Modern, equatorial carbonates from Kepulauan Seribu, Indonesia: facies, isotope geochemistry, and microplastic as a sedimentary component (Doctoral dissertation, Dissertation, Rheinisch-Westfälische Technische Hochschule Aachen, 2021).	MPG 12K	18.4	0	0	0	34.9	2.1	3.2	0	0	3.9	0	0	0	0	3	0	0	0	0	0	0	0	0	3.4	0	0	0	0	0	0	0	31.1
Utami, D. A. (2021). Modern, equatorial carbonates from Kepulauan Seribu, Indonesia: facies, isotope geochemistry, and microplastic as a sedimentary component (Doctoral dissertation, Dissertation, Rheinisch-Westfälische Technische Hochschule Aachen, 2021).	MPG 12M	22.6	0	0	0	45	1	0.7	0	0	2.2	0	0	0	0	3	0	0	0	0	0	0	0	0	0	0	0	0	0	0	0	0	25.5
Utami, D. A. (2021). Modern, equatorial carbonates from Kepulauan Seribu, Indonesia: facies, isotope geochemistry, and microplastic as a sedimentary component (Doctoral dissertation, Dissertation, Rheinisch-Westfälische Technische Hochschule Aachen, 2021).	MPG 12O	25.5	0	0	0	38	1.5	4	0	0	1.2	0	0	0	0	4.7	0	0	0	0	0	0	0	0	0	0	0	0	0	0	0	0	25
Utami, D. A. (2021). Modern, equatorial carbonates from Kepulauan Seribu, Indonesia: facies, isotope geochemistry, and microplastic as a sedimentary component (Doctoral dissertation, Dissertation, Rheinisch-Westfälische Technische Hochschule Aachen, 2021).	MPG 14C	17.7	0	0	0	29.6	6.8	6.6	0	0	0	0	0	0	0	5.1	0	0	0	0	0	0	0	0	5.3	0	4.8	0	0	0	0	0	24
Utami, D. A. (2021). Modern, equatorial carbonates from Kepulauan Seribu, Indonesia: facies, isotope geochemistry, and microplastic as a sedimentary component (Doctoral dissertation, Dissertation, Rheinisch-Westfälische Technische Hochschule Aachen, 2021).	MPG 14E	17.2	0	0	0	33.2	9.3	8	0	0	0	0	0	0	0	8	0	0	0	0	0	0	0	0	4	0	0	0	0	0	0	0	20.4
Utami, D. A. (2021). Modern, equatorial carbonates from Kepulauan Seribu, Indonesia: facies, isotope geochemistry, and microplastic as a sedimentary component (Doctoral dissertation, Dissertation, Rheinisch-Westfälische Technische Hochschule Aachen, 2021).	MPG 21F	27.2	0	0	0	52.4	3.4	5.3	0	0	2.2	0	0	0	0	3.1	0	0	0	0	0	0	0	0	0	0	0	0	0	0	0	0	6.3
Utami, D. A. (2021). Modern, equatorial carbonates from Kepulauan Seribu, Indonesia: facies, isotope geochemistry, and microplastic as a sedimentary component (Doctoral dissertation, Dissertation, Rheinisch-Westfälische Technische Hochschule Aachen, 2021).	MPG 21G	22.8	0	0	0	58.3	3.5	7.9	0	0	0.3	0	0	0	0	2.2	0	0	0	0	0	0	0	0	0	0	0	0	0	0	0	0	4.9
Utami, D. A. (2021). Modern, equatorial carbonates from Kepulauan Seribu, Indonesia: facies, isotope geochemistry, and microplastic as a sedimentary component (Doctoral dissertation, Dissertation, Rheinisch-Westfälische Technische Hochschule Aachen, 2021).	MPG 21H	27.6	0	0	0	55.2	2.6	4.2	0	0	3.6	0	0	0	0	4.2	0	0	0	0	0	0	0	0	0	0	0	0	0	0	0	0	2.5
Utami, D. A. (2021). Modern, equatorial carbonates from Kepulauan Seribu, Indonesia: facies, isotope geochemistry, and microplastic as a sedimentary component (Doctoral dissertation, Dissertation, Rheinisch-Westfälische Technische Hochschule Aachen, 2021).	MPG 21P	26.7	0	0	0	50.4	2.7	1.8	0	0	6	0	0	0	0	2.4	0	0	0	0	0	0	0	0	0	0	0	0	0	0	0	0	9.9
Utami, D. A. (2021). Modern, equatorial carbonates from Kepulauan Seribu, Indonesia: facies, isotope geochemistry, and microplastic as a sedimentary component (Doctoral dissertation, Dissertation, Rheinisch-Westfälische Technische Hochschule Aachen, 2021).	MPG 22C	29.8	0	0	0	53.9	1.9	3.8	0	0	2.5	0	0	0	0	3.2	0	0	0	0	0	0	0	0	0	0	0	0	0	0	0	0	4.9
Utami, D. A. (2021). Modern, equatorial carbonates from Kepulauan Seribu, Indonesia: facies, isotope geochemistry, and microplastic as a sedimentary component (Doctoral dissertation, Dissertation, Rheinisch-Westfälische Technische Hochschule Aachen, 2021).	MPG 22E	32.6	0	0	0	46.2	0.9	3.2	0	0	1.7	0	0	0	0	2	0	0	0	0	0	0	0	0	0	0	0	0	0	0	0	0	13.4
Utami, D. A. (2021). Modern, equatorial carbonates from Kepulauan Seribu, Indonesia: facies, isotope geochemistry, and microplastic as a sedimentary component (Doctoral dissertation, Dissertation, Rheinisch-Westfälische Technische Hochschule Aachen, 2021).	MPG 22I	30.1	0	0	0	52.6	2	1.5	0	0	0	0	0	0	0	1.5	0	0	0	0	0	0	0	0	0	0	0	0	0	0	0	0	12.3
Utami, D. A. (2021). Modern, equatorial carbonates from Kepulauan Seribu, Indonesia: facies, isotope geochemistry, and microplastic as a sedimentary component (Doctoral dissertation, Dissertation, Rheinisch-Westfälische Technische Hochschule Aachen, 2021).	MPG 23A	22.9	0	0	0	49.4	3.5	6.4	0	0	7.6	0	0	0	0	5.7	0	0	0	0	0	0	0	0	0	0	0	0	0	0	0	0	4.4
Utami, D. A. (2021). Modern, equatorial carbonates from Kepulauan Seribu, Indonesia: facies, isotope geochemistry, and microplastic as a sedimentary component (Doctoral dissertation, Dissertation, Rheinisch-Westfälische Technische Hochschule Aachen, 2021).	MPG 23C	22.8	0	0	0	50.6	5.7	4.1	0	0	8.5	0	0	0	0	3.2	0	0	0	0	0	0	0	0	0	0	0	0	0	0	0	0	5
Utami, D. A. (2021). Modern, equatorial carbonates from Kepulauan Seribu, Indonesia: facies, isotope geochemistry, and microplastic as a sedimentary component (Doctoral dissertation, Dissertation, Rheinisch-Westfälische Technische Hochschule Aachen, 2021).	MPG 23E	20.5	0	0	0	44.6	6	3.3	0	0	3.6	0	0	0	0	4.1	0	0	0	0	0	0	0	0	0	0	0	0	0	0	0	0	17.8
Utami, D. A. (2021). Modern, equatorial carbonates from Kepulauan Seribu, Indonesia: facies, isotope geochemistry, and microplastic as a sedimentary component (Doctoral dissertation, Dissertation, Rheinisch-Westfälische Technische Hochschule Aachen, 2021).	MPG 24E	17	0	0	0	51.6	3.4	6.8	0	0	0.9	0	0	0	0	4	0	0	0	0	0	0	0	0	1.4	0	0	0	0	0	0	0	14.9
Utami, D. A. (2021). Modern, equatorial carbonates from Kepulauan Seribu, Indonesia: facies, isotope geochemistry, and microplastic as a sedimentary component (Doctoral dissertation, Dissertation, Rheinisch-Westfälische Technische Hochschule Aachen, 2021).	MPG 24F	20	0	0	0	42.6	2.8	5.6	0	0	0	0	0	0	0	5.1	0	0	0	0	0	0	0	0	0	0	0	0	0	0	0	0	23.9
Utami, D. A. (2021). Modern, equatorial carbonates from Kepulauan Seribu, Indonesia: facies, isotope geochemistry, and microplastic as a sedimentary component (Doctoral dissertation, Dissertation, Rheinisch-Westfälische Technische Hochschule Aachen, 2021).	MPG 31B	21.9	0	0	0	42.5	6.2	10.8	0	0	1.6	0	0	0	0	5.9	0	0	0	0	0	0	0	0	9.1	0	0	0	0	0	0	0	2
Utami, D. A. (2021). Modern, equatorial carbonates from Kepulauan Seribu, Indonesia: facies, isotope geochemistry, and microplastic as a sedimentary component (Doctoral dissertation, Dissertation, Rheinisch-Westfälische Technische Hochschule Aachen, 2021).	MPG 31C	21.6	0	0	0	58.1	3.3	7.6	0	0	4	0	0	0	0	4	0	0	0	0	0	0	0	0	1	0	0	0	0	0	0	0	0.4
Utami, D. A. (2021). Modern, equatorial carbonates from Kepulauan Seribu, Indonesia: facies, isotope geochemistry, and microplastic as a sedimentary component (Doctoral dissertation, Dissertation, Rheinisch-Westfälische Technische Hochschule Aachen, 2021).	MPG 31D	26.3	0	0	0	54.2	3.6	8.5	0	0	3.6	0	0	0	0	2.3	0	0	0	0	0	0	0	0	0	0	0	0	0	0	0	0	1.5
Utami, D. A. (2021). Modern, equatorial carbonates from Kepulauan Seribu, Indonesia: facies, isotope geochemistry, and microplastic as a sedimentary component (Doctoral dissertation, Dissertation, Rheinisch-Westfälische Technische Hochschule Aachen, 2021).	MPG 31J	29.6	0	0	0	48.8	4.4	4.4	0	0	0	0	0	0	0	5.7	0	0	0	0	0	0	0	0	1.6	0	0	0	0	0	0	0	5.5
Utami, D. A. (2021). Modern, equatorial carbonates from Kepulauan Seribu, Indonesia: facies, isotope geochemistry, and microplastic as a sedimentary component (Doctoral dissertation, Dissertation, Rheinisch-Westfälische Technische Hochschule Aachen, 2021).	MPG 31L	25.7	0	0	0	56.2	5.1	4.2	0	0	2.6	0	0	0	0	1.3	0	0	0	0	0	0	0	0	1.3	0	0	0	0	0	0	0	3.6
Utami, D. A. (2021). Modern, equatorial carbonates from Kepulauan Seribu, Indonesia: facies, isotope geochemistry, and microplastic as a sedimentary component (Doctoral dissertation, Dissertation, Rheinisch-Westfälische Technische Hochschule Aachen, 2021).	MPG 31N	26.3	0	0	0	56.4	3.5	4.8	0	0	0	0	0	0	0	4.5	0	0	0	0	0	0	0	0	0.6	0	0	0	0	0	0	0	3.9
Utami, D. A. (2021). Modern, equatorial carbonates from Kepulauan Seribu, Indonesia: facies, isotope geochemistry, and microplastic as a sedimentary component (Doctoral dissertation, Dissertation, Rheinisch-Westfälische Technische Hochschule Aachen, 2021).	MPG 32A	23.9	0	0	0	8.1	0	1.6	0	0	0	0	0	0	0	2.3	0	0	0	0	0	0	0	0	30.2	0	3.5	0	0	0	0	0	30.3
Utami, D. A. (2021). Modern, equatorial carbonates from Kepulauan Seribu, Indonesia: facies, isotope geochemistry, and microplastic as a sedimentary component (Doctoral dissertation, Dissertation, Rheinisch-Westfälische Technische Hochschule Aachen, 2021).	MPG 32D	31.8	0	0	0	22.4	0	1.2	0	0	0	0	0	0	0	3.2	0	0	0	0	0	0	0	0	1	0	0	0	0	0	0	0	40.4
Utami, D. A. (2021). Modern, equatorial carbonates from Kepulauan Seribu, Indonesia: facies, isotope geochemistry, and microplastic as a sedimentary component (Doctoral dissertation, Dissertation, Rheinisch-Westfälische Technische Hochschule Aachen, 2021).	MPG 32K	31.1	0	0	0	7.8	0	3.9	0	0	0	0	0	0	0	5.8	0	0	0	0	0	0	0	0	7.3	0	2.4	0	0	0	0	0	41.7
Utami, D. A. (2021). Modern, equatorial carbonates from Kepulauan Seribu, Indonesia: facies, isotope geochemistry, and microplastic as a sedimentary component (Doctoral dissertation, Dissertation, Rheinisch-Westfälische Technische Hochschule Aachen, 2021).	MPG 32M	26.3	0	0	0	56.4	3.5	4.8	0	0	0	0	0	0	0	4.5	0	0	0	0	0	0	0	0	0.6	0	0	0	0	0	0	0	3.9
Utami, D. A. (2021). Modern, equatorial carbonates from Kepulauan Seribu, Indonesia: facies, isotope geochemistry, and microplastic as a sedimentary component (Doctoral dissertation, Dissertation, Rheinisch-Westfälische Technische Hochschule Aachen, 2021).	MPG 33D	5.7	0	0	0	0	0	0	0	0	0	0	0	0	0	0	0	0	0	0	0	0	0	0	22.9	0	0	0	0	0	0	0	71.4
Utami, D. A. (2021). Modern, equatorial carbonates from Kepulauan Seribu, Indonesia: facies, isotope geochemistry, and microplastic as a sedimentary component (Doctoral dissertation, Dissertation, Rheinisch-Westfälische Technische Hochschule Aachen, 2021).	MPG 33G	17.7	0	0	0	0	0	0	0	0	0	0	0	0	0	0.8	0	0	0	0	0	0	0	0	6.8	0	0	0	0	0	0	0	74.7
Utami, D. A. (2021). Modern, equatorial carbonates from Kepulauan Seribu, Indonesia: facies, isotope geochemistry, and microplastic as a sedimentary component (Doctoral dissertation, Dissertation, Rheinisch-Westfälische Technische Hochschule Aachen, 2021).	MPG 33J	27.2	0	0	0	35.1	0	2.3	0	0	0.9	0	0	0	0	4.7	0	0	0	0	0	0	0	0	0	0	0	0	0	0	0	0	29.7
Utami, D. A. (2021). Modern, equatorial carbonates from Kepulauan Seribu, Indonesia: facies, isotope geochemistry, and microplastic as a sedimentary component (Doctoral dissertation, Dissertation, Rheinisch-Westfälische Technische Hochschule Aachen, 2021).	MPG 41G	32.1	0	0	0	49.8	2.9	6.7	0	0	1.6	0	0	0	0	3.2	0	0	0	0	0	0	0	0	0	0	0	0	0	0	0	0	3.7
Utami, D. A. (2021). Modern, equatorial carbonates from Kepulauan Seribu, Indonesia: facies, isotope geochemistry, and microplastic as a sedimentary component (Doctoral dissertation, Dissertation, Rheinisch-Westfälische Technische Hochschule Aachen, 2021).	MPG 41I	28	0	0	0	48.6	2.7	4.9	0	0	5.5	0	0	0	0	1.5	0	0	0	0	0	0	0	0	0	0	0	0	0	0	0	0	8.8
Utami, D. A. (2021). Modern, equatorial carbonates from Kepulauan Seribu, Indonesia: facies, isotope geochemistry, and microplastic as a sedimentary component (Doctoral dissertation, Dissertation, Rheinisch-Westfälische Technische Hochschule Aachen, 2021).	MPG 41O	27.1	0	0	0	43.3	1.1	2.9	0	0	2.1	0	0	0	0	2.1	0	0	0	0	0	0	0	0	0.3	0	0	0	0	0	0	0	21.2
Utami, D. A. (2021). Modern, equatorial carbonates from Kepulauan Seribu, Indonesia: facies, isotope geochemistry, and microplastic as a sedimentary component (Doctoral dissertation, Dissertation, Rheinisch-Westfälische Technische Hochschule Aachen, 2021).	MPG 42D	13.9	0	0	0	20.4	0	3.3	0	0	0	0	0	0	0	4.1	0	0	0	0	0	0	0	0	5	0	2.3	0	0	0	0	0	51.1
Utami, D. A. (2021). Modern, equatorial carbonates from Kepulauan Seribu, Indonesia: facies, isotope geochemistry, and microplastic as a sedimentary component (Doctoral dissertation, Dissertation, Rheinisch-Westfälische Technische Hochschule Aachen, 2021).	MPG 42G	15.4	0	0	0	43	3	3	0	0	1.1	0	0	0	0	3.4	0	0	0	0	0	0	0	0	0	0	0	0	0	0	0	0	31
Utami, D. A. (2021). Modern, equatorial carbonates from Kepulauan Seribu, Indonesia: facies, isotope geochemistry, and microplastic as a sedimentary component (Doctoral dissertation, Dissertation, Rheinisch-Westfälische Technische Hochschule Aachen, 2021).	MPG 42L	17.7	0	0	0	41.2	2.7	5.2	0	0	0.5	0	0	0	0	3.5	0	0	0	0	0	0	0	0	10.9	0	0	0	0	0	0	0	18.2
Utami, D. A. (2021). Modern, equatorial carbonates from Kepulauan Seribu, Indonesia: facies, isotope geochemistry, and microplastic as a sedimentary component (Doctoral dissertation, Dissertation, Rheinisch-Westfälische Technische Hochschule Aachen, 2021).	MPG 42O	16.3	0	0	0	40.8	3.7	4.5	0	0	0.5	0	0	0	0	6.6	0	0	0	0	0	0	0	0	6.6	0	0	0	0	0	0	0	21
Utami, D. A. (2021). Modern, equatorial carbonates from Kepulauan Seribu, Indonesia: facies, isotope geochemistry, and microplastic as a sedimentary component (Doctoral dissertation, Dissertation, Rheinisch-Westfälische Technische Hochschule Aachen, 2021).	MPG 42R	18.3	0	0	0	32.7	5	6.8	0	0	0	0	0	0	0	6.5	0	0	0	0	0	0	0	0	9.2	0	0	0	0	0	0	0	21.4
Utami, D. A. (2021). Modern, equatorial carbonates from Kepulauan Seribu, Indonesia: facies, isotope geochemistry, and microplastic as a sedimentary component (Doctoral dissertation, Dissertation, Rheinisch-Westfälische Technische Hochschule Aachen, 2021).	PR 21A	28.1	0	0	0	48.9	3.8	3	0	0	7.3	0	0	0	0	0	0	0	0	0	0	0	0	0	0	0	0	0	0	0	0	0	9
Utami, D. A. (2021). Modern, equatorial carbonates from Kepulauan Seribu, Indonesia: facies, isotope geochemistry, and microplastic as a sedimentary component (Doctoral dissertation, Dissertation, Rheinisch-Westfälische Technische Hochschule Aachen, 2021).	PR 21C	22	0	0	0	48.9	1.8	3.9	0	0	9.7	0	0	0	0	3.1	0	0	0	0	0	0	0	0	0	0	0	0	0	0	0	0	10.5
Utami, D. A. (2021). Modern, equatorial carbonates from Kepulauan Seribu, Indonesia: facies, isotope geochemistry, and microplastic as a sedimentary component (Doctoral dissertation, Dissertation, Rheinisch-Westfälische Technische Hochschule Aachen, 2021).	PR 21E	27.6	0	0	0	46.4	2	2.8	0	0	6.6	0	0	0	0	2.6	0	0	0	0	0	0	0	0	0	0	0.6	0	0	0	0	0	11.4
Utami, D. A. (2021). Modern, equatorial carbonates from Kepulauan Seribu, Indonesia: facies, isotope geochemistry, and microplastic as a sedimentary component (Doctoral dissertation, Dissertation, Rheinisch-Westfälische Technische Hochschule Aachen, 2021).	PR 21G	25.2	0	0	0	46.6	1	5.4	0	0	7.4	0	0	0	0	2.2	0	0	0	0	0	0	0	0	0	0	0	0	0	0	0	0	12.2
Utami, D. A. (2021). Modern, equatorial carbonates from Kepulauan Seribu, Indonesia: facies, isotope geochemistry, and microplastic as a sedimentary component (Doctoral dissertation, Dissertation, Rheinisch-Westfälische Technische Hochschule Aachen, 2021).	PR 21I	22	0	0	0	51.8	3.3	2.5	0	0	6.8	0	0	0	0	0.8	0	0	0	0	0	0	0	0	0	0	0	0	0	0	0	0	12.8
Utami, D. A. (2021). Modern, equatorial carbonates from Kepulauan Seribu, Indonesia: facies, isotope geochemistry, and microplastic as a sedimentary component (Doctoral dissertation, Dissertation, Rheinisch-Westfälische Technische Hochschule Aachen, 2021).	PR 22A	17.8	0	0	0	54.2	2.2	9.2	0	0	8.9	0	0	0	0	2.5	0	0	0	0	0	0	0	0	0	0	0	0	0	0	0	0	5.2
Utami, D. A. (2021). Modern, equatorial carbonates from Kepulauan Seribu, Indonesia: facies, isotope geochemistry, and microplastic as a sedimentary component (Doctoral dissertation, Dissertation, Rheinisch-Westfälische Technische Hochschule Aachen, 2021).	PR 22C	18.4	0	0	0	48.1	2.4	11.6	0	0	7.8	0	0	0	0	1.4	0	0	0	0	0	0	0	0	0	0	0	0	0	0	0	0	10.2
Utami, D. A. (2021). Modern, equatorial carbonates from Kepulauan Seribu, Indonesia: facies, isotope geochemistry, and microplastic as a sedimentary component (Doctoral dissertation, Dissertation, Rheinisch-Westfälische Technische Hochschule Aachen, 2021).	PR 22E	14.4	0	0	0	56.1	0.6	10.6	0	0	7.2	0	0	0	0	1.4	0	0	0	0	0	0	0	0	0	0	0	0	0	0	0	0	9.7
Utami, D. A. (2021). Modern, equatorial carbonates from Kepulauan Seribu, Indonesia: facies, isotope geochemistry, and microplastic as a sedimentary component (Doctoral dissertation, Dissertation, Rheinisch-Westfälische Technische Hochschule Aachen, 2021).	PR 22G	21.8	0	0	0	51.6	1.4	4	0	0	6	0	0	0	0	2	0	0	0	0	0	0	0	0	0	0	0	0	0	0	0	0	13.2
Utami, D. A. (2021). Modern, equatorial carbonates from Kepulauan Seribu, Indonesia: facies, isotope geochemistry, and microplastic as a sedimentary component (Doctoral dissertation, Dissertation, Rheinisch-Westfälische Technische Hochschule Aachen, 2021).	PR 22I	17.6	0	0	0	54.5	1.1	5.3	0	0	10.9	0	0	0	0	2	0	0	0	0	0	0	0	0	0	0	0	0	0	0	0	0	8.7
Utami, D. A. (2021). Modern, equatorial carbonates from Kepulauan Seribu, Indonesia: facies, isotope geochemistry, and microplastic as a sedimentary component (Doctoral dissertation, Dissertation, Rheinisch-Westfälische Technische Hochschule Aachen, 2021).	PR 22K	28.1	0	0	0	44.3	0.7	5.4	0	0	9.1	0	0	0	0	1	0	0	0	0	0	0	0	0	0	0	1	0	0	0	0	0	10.4
Utami, D. A. (2021). Modern, equatorial carbonates from Kepulauan Seribu, Indonesia: facies, isotope geochemistry, and microplastic as a sedimentary component (Doctoral dissertation, Dissertation, Rheinisch-Westfälische Technische Hochschule Aachen, 2021).	PR 22M	18.2	0	0	0	70	1.2	5.1	0	0	3.3	0	0	0	0	1.2	0	0	0	0	0	0	0	0	0	0	0	0	0	0	0	0	1
Utami, D. A. (2021). Modern, equatorial carbonates from Kepulauan Seribu, Indonesia: facies, isotope geochemistry, and microplastic as a sedimentary component (Doctoral dissertation, Dissertation, Rheinisch-Westfälische Technische Hochschule Aachen, 2021).	PR 22O	26.2	0	0	0	56.2	1.1	2.4	0	0	3.7	0	0	0	0	1.3	0	0	0	0	0	0	0	0	0	0	0	0	0	0	0	0	9
Utami, D. A. (2021). Modern, equatorial carbonates from Kepulauan Seribu, Indonesia: facies, isotope geochemistry, and microplastic as a sedimentary component (Doctoral dissertation, Dissertation, Rheinisch-Westfälische Technische Hochschule Aachen, 2021).	PR 23A	9.2	0	0	0	56.6	8.6	18.4	0	0	4.9	0	0	0	0	1	0	0	0	0	0	0	0	0	0	0	0	0	0	0	0	0	1.3
Utami, D. A. (2021). Modern, equatorial carbonates from Kepulauan Seribu, Indonesia: facies, isotope geochemistry, and microplastic as a sedimentary component (Doctoral dissertation, Dissertation, Rheinisch-Westfälische Technische Hochschule Aachen, 2021).	PR 23C	22.7	0	0	0	38.5	1.9	17.4	0	0	13.1	0	0	0	0	0	0	0	0	0	0	0	0	0	0	0	0	0	0	0	0	0	6.5
Utami, D. A. (2021). Modern, equatorial carbonates from Kepulauan Seribu, Indonesia: facies, isotope geochemistry, and microplastic as a sedimentary component (Doctoral dissertation, Dissertation, Rheinisch-Westfälische Technische Hochschule Aachen, 2021).	PR 23E	20.8	0	0	0	49	2.6	19.9	0	0	5.1	0	0	0	0	1.9	0	0	0	0	0	0	0	0	0	0	0	0	0	0	0	0	0.6
Utami, D. A. (2021). Modern, equatorial carbonates from Kepulauan Seribu, Indonesia: facies, isotope geochemistry, and microplastic as a sedimentary component (Doctoral dissertation, Dissertation, Rheinisch-Westfälische Technische Hochschule Aachen, 2021).	PR 23G	24.2	0	0	0	46.6	1.2	8.7	0	0	9.3	0	0	0	0	3.1	0	0	0	0	0	0	0	0	0	0	0	0	0	0	0	0	6.8
Utami, D. A. (2021). Modern, equatorial carbonates from Kepulauan Seribu, Indonesia: facies, isotope geochemistry, and microplastic as a sedimentary component (Doctoral dissertation, Dissertation, Rheinisch-Westfälische Technische Hochschule Aachen, 2021).	PR 23I	23.2	0	0	0	50.1	2.8	8.3	0	0	7.3	0	0	0	0	4.3	0	0	0	0	0	0	0	0	0	0	0	0	0	0	0	0	4
Utami, D. A. (2021). Modern, equatorial carbonates from Kepulauan Seribu, Indonesia: facies, isotope geochemistry, and microplastic as a sedimentary component (Doctoral dissertation, Dissertation, Rheinisch-Westfälische Technische Hochschule Aachen, 2021).	PR 23K	22	0	0	0	47.8	0.9	7.3	0	0	12.6	0	0	0	0	1.2	0	0	0	0	0	0	0	0	0	0	0	0	0	0	0	0	8.2
Utami, D. A. (2021). Modern, equatorial carbonates from Kepulauan Seribu, Indonesia: facies, isotope geochemistry, and microplastic as a sedimentary component (Doctoral dissertation, Dissertation, Rheinisch-Westfälische Technische Hochschule Aachen, 2021).	PR 23M	17	0	0	0	53.4	1.4	6.2	0	0	4.5	0	0	0	0	3.7	0	0	0	0	0	0	0	0	0	0	0	0	0	0	0	0	13.8
Utami, D. A. (2021). Modern, equatorial carbonates from Kepulauan Seribu, Indonesia: facies, isotope geochemistry, and microplastic as a sedimentary component (Doctoral dissertation, Dissertation, Rheinisch-Westfälische Technische Hochschule Aachen, 2021).	PR 23O	25.7	0	0	0	54.2	2	7.3	0	0	3.1	0	0	0	0	2.5	0	0	0	0	0	0	0	0	0	0	0	0	0	0	0	0	5.1
Utami, D. A. (2021). Modern, equatorial carbonates from Kepulauan Seribu, Indonesia: facies, isotope geochemistry, and microplastic as a sedimentary component (Doctoral dissertation, Dissertation, Rheinisch-Westfälische Technische Hochschule Aachen, 2021).	PR 24A	13.6	0	0	0	53.7	5.7	8.4	0	0	3.2	0	0	0	0	1.2	0	0	0	0	0	0	0	0	0	0	0	0	0	0	0	0	14.2
Utami, D. A. (2021). Modern, equatorial carbonates from Kepulauan Seribu, Indonesia: facies, isotope geochemistry, and microplastic as a sedimentary component (Doctoral dissertation, Dissertation, Rheinisch-Westfälische Technische Hochschule Aachen, 2021).	PR 24C	28	0	0	0	58.7	2.2	1.9	0	0	5.2	0	0	0	0	2.2	0	0	0	0	0	0	0	0	0	0	0	0	0	0	0	0	1.9
Utami, D. A. (2021). Modern, equatorial carbonates from Kepulauan Seribu, Indonesia: facies, isotope geochemistry, and microplastic as a sedimentary component (Doctoral dissertation, Dissertation, Rheinisch-Westfälische Technische Hochschule Aachen, 2021).	PR 24E	24.9	0	0	0	54.3	1.9	2.9	0	0	5.9	0	0	0	0	1.3	0	0	0	0	0	0	0	0	0	0	0	0	0	0	0	0	8.7
Utami, D. A. (2021). Modern, equatorial carbonates from Kepulauan Seribu, Indonesia: facies, isotope geochemistry, and microplastic as a sedimentary component (Doctoral dissertation, Dissertation, Rheinisch-Westfälische Technische Hochschule Aachen, 2021).	PR 24G	27.9	0	0	0	53.4	1.8	2.1	0	0	4.2	0	0	0	0	0.6	0	0	0	0	0	0	0	0	0	0	0	0	0	0	0	0	9.9
Utami, D. A. (2021). Modern, equatorial carbonates from Kepulauan Seribu, Indonesia: facies, isotope geochemistry, and microplastic as a sedimentary component (Doctoral dissertation, Dissertation, Rheinisch-Westfälische Technische Hochschule Aachen, 2021).	PR 24I	20.9	0	0	0	63.4	1.1	1.7	0	0	0.9	0	0	0	0	2.9	0	0	0	0	0	0	0	0	0	0	0.3	0	0	0	0	0	8.9
Utami, D. A. (2021). Modern, equatorial carbonates from Kepulauan Seribu, Indonesia: facies, isotope geochemistry, and microplastic as a sedimentary component (Doctoral dissertation, Dissertation, Rheinisch-Westfälische Technische Hochschule Aachen, 2021).	PR 31A	20.7	0	0	0	44.1	6.8	9.5	0	0	5.2	0	0	0	0	2.2	0	0	0	0	0	0	0	0	0	0	0	0	0	0	0	0	11.5
Utami, D. A. (2021). Modern, equatorial carbonates from Kepulauan Seribu, Indonesia: facies, isotope geochemistry, and microplastic as a sedimentary component (Doctoral dissertation, Dissertation, Rheinisch-Westfälische Technische Hochschule Aachen, 2021).	PR 31C	22.1	0	0	0	33.8	5	7.7	0	0	5.6	0	0	0	0	1.6	0	0	0	0	0	0	0	0	0	0	0	0	0	0	0	0	24.2
Utami, D. A. (2021). Modern, equatorial carbonates from Kepulauan Seribu, Indonesia: facies, isotope geochemistry, and microplastic as a sedimentary component (Doctoral dissertation, Dissertation, Rheinisch-Westfälische Technische Hochschule Aachen, 2021).	PR 31E	24.2	0	0	0	38.4	6	6.5	0	0	8	0	0	0	0	1.5	0	0	0	0	0	0	0	0	0	0	0	0	0	0	0	0	15.4
Utami, D. A. (2021). Modern, equatorial carbonates from Kepulauan Seribu, Indonesia: facies, isotope geochemistry, and microplastic as a sedimentary component (Doctoral dissertation, Dissertation, Rheinisch-Westfälische Technische Hochschule Aachen, 2021).	PR 32A	22.3	0	0	0	50.1	2.8	1.5	0	0	3.8	0	0	0	0	1.5	0	0	0	0	0	0	0	0	0	0	0	0	0	0	0	0	18
Utami, D. A. (2021). Modern, equatorial carbonates from Kepulauan Seribu, Indonesia: facies, isotope geochemistry, and microplastic as a sedimentary component (Doctoral dissertation, Dissertation, Rheinisch-Westfälische Technische Hochschule Aachen, 2021).	PR 32C	16.5	0	0	0	48.9	2.4	3.4	0	0	6.5	0	0	0	0	2.1	0	0	0	0	0	0	0	0	0	0	0	0	0	0	0	0	20.2
Utami, D. A. (2021). Modern, equatorial carbonates from Kepulauan Seribu, Indonesia: facies, isotope geochemistry, and microplastic as a sedimentary component (Doctoral dissertation, Dissertation, Rheinisch-Westfälische Technische Hochschule Aachen, 2021).	PR 32E	14.1	0	0	0	66.4	3.2	6.4	0	0	3.7	0	0	0	0	1.6	0	0	0	0	0	0	0	0	0	0	0.3	0	0	0	0	0	4.4
Utami, D. A. (2021). Modern, equatorial carbonates from Kepulauan Seribu, Indonesia: facies, isotope geochemistry, and microplastic as a sedimentary component (Doctoral dissertation, Dissertation, Rheinisch-Westfälische Technische Hochschule Aachen, 2021).	SD 11A	10.4	0	0	0	71.2	4.4	5.5	0	0	3.8	0	0	0	0	1.9	0	0	0	0	0	0	0	0	0	0	0	0	0	0	0	0	2.8
Utami, D. A. (2021). Modern, equatorial carbonates from Kepulauan Seribu, Indonesia: facies, isotope geochemistry, and microplastic as a sedimentary component (Doctoral dissertation, Dissertation, Rheinisch-Westfälische Technische Hochschule Aachen, 2021).	SD 11C	17	0	0	0	59.7	3.1	5.2	0	0	3.8	0	0	0	0	5.9	0	0	0	0	0	0	0	0	0	0	0	0	0	0	0	0	5.2
Utami, D. A. (2021). Modern, equatorial carbonates from Kepulauan Seribu, Indonesia: facies, isotope geochemistry, and microplastic as a sedimentary component (Doctoral dissertation, Dissertation, Rheinisch-Westfälische Technische Hochschule Aachen, 2021).	SD 11E	19.3	0	0	0	48.6	2.4	3	0	0	7.4	0	0	0	0	5.6	0	0	0	0	0	0	0	0	0	0	1.5	0	0	0	0	0	12.3
Utami, D. A. (2021). Modern, equatorial carbonates from Kepulauan Seribu, Indonesia: facies, isotope geochemistry, and microplastic as a sedimentary component (Doctoral dissertation, Dissertation, Rheinisch-Westfälische Technische Hochschule Aachen, 2021).	SD 11G	19.3	0	0	0	47.6	1.8	7.5	0	0	5.5	0	0	0	0	3.9	0	0	0	0	0	0	0	0	0	0	0.4	0	0	0	0	0	14.1
Utami, D. A. (2021). Modern, equatorial carbonates from Kepulauan Seribu, Indonesia: facies, isotope geochemistry, and microplastic as a sedimentary component (Doctoral dissertation, Dissertation, Rheinisch-Westfälische Technische Hochschule Aachen, 2021).	SD 11I	15.6	0	0	0	53.8	1.7	7.8	0	0	6.4	0	0	0	0	4.6	0	0	0	0	0	0	0	0	0	0	0	0	0	0	0	0	10.1
Utami, D. A. (2021). Modern, equatorial carbonates from Kepulauan Seribu, Indonesia: facies, isotope geochemistry, and microplastic as a sedimentary component (Doctoral dissertation, Dissertation, Rheinisch-Westfälische Technische Hochschule Aachen, 2021).	SD 11K	23.3	0	0	0	46.8	2	3.9	0	0	5.1	0	0	0	0	9.1	0	0	0	0	0	0	0	0	0	0	0	0	0	0	0	0	9.9
Utami, D. A. (2021). Modern, equatorial carbonates from Kepulauan Seribu, Indonesia: facies, isotope geochemistry, and microplastic as a sedimentary component (Doctoral dissertation, Dissertation, Rheinisch-Westfälische Technische Hochschule Aachen, 2021).	SD 11M	19.1	0	0	0	57.2	0	3.9	0	0	1.2	0	0	0	0	7.7	0	0	0	0	0	0	0	0	0	0	1.2	0	0	0	0	0	9.8
Utami, D. A. (2021). Modern, equatorial carbonates from Kepulauan Seribu, Indonesia: facies, isotope geochemistry, and microplastic as a sedimentary component (Doctoral dissertation, Dissertation, Rheinisch-Westfälische Technische Hochschule Aachen, 2021).	SD 11O	16.5	0	0	0	60.9	1.5	2.9	0	0	0.9	0	0	0	0	5.3	0	0	0	0	0	0	0	0	0	0	0.3	0	0	0	0	0	11.8
Utami, D. A. (2021). Modern, equatorial carbonates from Kepulauan Seribu, Indonesia: facies, isotope geochemistry, and microplastic as a sedimentary component (Doctoral dissertation, Dissertation, Rheinisch-Westfälische Technische Hochschule Aachen, 2021).	SD 12A	6.9	0	0	0	76.6	1.9	6.9	0	0	2.2	0	0	0	0	3	0	0	0	0	0	0	0	0	0	0	0	0	0	0	0	0	2.4
Utami, D. A. (2021). Modern, equatorial carbonates from Kepulauan Seribu, Indonesia: facies, isotope geochemistry, and microplastic as a sedimentary component (Doctoral dissertation, Dissertation, Rheinisch-Westfälische Technische Hochschule Aachen, 2021).	SD 12C	33.2	0	0	0	48.3	2.4	1.5	0	0	3	0	0	0	0	3.3	0	0	0	0	0	0	0	0	0	0	0.3	0	0	0	0	0	7.9
Utami, D. A. (2021). Modern, equatorial carbonates from Kepulauan Seribu, Indonesia: facies, isotope geochemistry, and microplastic as a sedimentary component (Doctoral dissertation, Dissertation, Rheinisch-Westfälische Technische Hochschule Aachen, 2021).	SD 12E	10.4	0	0	0	40.6	1.2	9.7	0	0	3.8	0	0	0	0	9.3	0	0	0	0	0	0	0	0	0	0	0	0	0	0	0	0	25
Utami, D. A. (2021). Modern, equatorial carbonates from Kepulauan Seribu, Indonesia: facies, isotope geochemistry, and microplastic as a sedimentary component (Doctoral dissertation, Dissertation, Rheinisch-Westfälische Technische Hochschule Aachen, 2021).	SD 13A	23.5	0	0	0	40.9	0.2	3.6	0	0	0	0	0	0	0	4.9	0	0	0	0	0	0	0	0	0	0	0	0	0	0	0	0	26.9
Utami, D. A. (2021). Modern, equatorial carbonates from Kepulauan Seribu, Indonesia: facies, isotope geochemistry, and microplastic as a sedimentary component (Doctoral dissertation, Dissertation, Rheinisch-Westfälische Technische Hochschule Aachen, 2021).	SD 13C	18.9	0	0	0	30.6	0.3	2.4	0	0	0	0	0	0	0	4.5	0	0	0	0	0	0	0	0	2.7	0	0	0	0	0	0	0	40.5
Utami, D. A. (2021). Modern, equatorial carbonates from Kepulauan Seribu, Indonesia: facies, isotope geochemistry, and microplastic as a sedimentary component (Doctoral dissertation, Dissertation, Rheinisch-Westfälische Technische Hochschule Aachen, 2021).	SD 13E	16.8	0	0	0	9.8	0.1	0.3	0	0	0	0	0	0	0	5.2	0	0	0	0	0	0	0	0	2.5	0	0	0	0	0	0	0	65.2
Utami, D. A. (2021). Modern, equatorial carbonates from Kepulauan Seribu, Indonesia: facies, isotope geochemistry, and microplastic as a sedimentary component (Doctoral dissertation, Dissertation, Rheinisch-Westfälische Technische Hochschule Aachen, 2021).	SD 14A	14.9	0	0	0	0.8	0	1	0	0	0.1	0	0	0	0	5.3	0	0	0	0	0	0	0	0	2.4	0	0	0	0	0	0	0	75.5
Utami, D. A. (2021). Modern, equatorial carbonates from Kepulauan Seribu, Indonesia: facies, isotope geochemistry, and microplastic as a sedimentary component (Doctoral dissertation, Dissertation, Rheinisch-Westfälische Technische Hochschule Aachen, 2021).	SD 14C	11.8	0	0	0	2.1	0.2	0.4	0	0	0	0	0	0	0	4.8	0	0	0	0	0	0	0	0	2.5	0	0	0	0	0	0	0	78.2
Utami, D. A. (2021). Modern, equatorial carbonates from Kepulauan Seribu, Indonesia: facies, isotope geochemistry, and microplastic as a sedimentary component (Doctoral dissertation, Dissertation, Rheinisch-Westfälische Technische Hochschule Aachen, 2021).	SD 14E	14.5	0	0	0	28.7	0.5	1.6	0	0	0.6	0	0	0	0	1.3	0	0	0	0	0	0	0	0	2.4	0	0	0	0	0	0	0	50.5
Utami, D. A. (2021). Modern, equatorial carbonates from Kepulauan Seribu, Indonesia: facies, isotope geochemistry, and microplastic as a sedimentary component (Doctoral dissertation, Dissertation, Rheinisch-Westfälische Technische Hochschule Aachen, 2021).	SD 15A	23.8	0	0	0	58.8	2.9	6.4	0	0	5.1	0	0	0	0	2.2	0	0	0	0	0	0	0	0	0	0	0	0	0	0	0	0	0.7
Utami, D. A. (2021). Modern, equatorial carbonates from Kepulauan Seribu, Indonesia: facies, isotope geochemistry, and microplastic as a sedimentary component (Doctoral dissertation, Dissertation, Rheinisch-Westfälische Technische Hochschule Aachen, 2021).	SD 15C	21.2	0	0	0	61.5	2.1	4.9	0	0	4.2	0	0	0	0	3.5	0	0	0	0	0	0	0	0	0	0	0	0	0	0	0	0	2.5
Utami, D. A. (2021). Modern, equatorial carbonates from Kepulauan Seribu, Indonesia: facies, isotope geochemistry, and microplastic as a sedimentary component (Doctoral dissertation, Dissertation, Rheinisch-Westfälische Technische Hochschule Aachen, 2021).	SD 15E	19.5	0	0	0	46.9	3.6	8.9	0	0	11.6	0	0	0	0	7.3	0	0	0	0	0	0	0	0	0	0	0	0	0	0	0	0	2.2
Utami, D. A. (2021). Modern, equatorial carbonates from Kepulauan Seribu, Indonesia: facies, isotope geochemistry, and microplastic as a sedimentary component (Doctoral dissertation, Dissertation, Rheinisch-Westfälische Technische Hochschule Aachen, 2021).	SD 15G	23.3	0	0	0	38	2	12.4	0	0	12.1	0	0	0	0	8.6	0	0	0	0	0	0	0	0	0	0	0	0	0	0	0	0	3.6
Utami, D. A. (2021). Modern, equatorial carbonates from Kepulauan Seribu, Indonesia: facies, isotope geochemistry, and microplastic as a sedimentary component (Doctoral dissertation, Dissertation, Rheinisch-Westfälische Technische Hochschule Aachen, 2021).	SD 15I	19	0	0	0	61	1.1	5.2	0	0	4.7	0	0	0	0	3	0	0	0	0	0	0	0	0	0	0	0	0	0	0	0	0	5.9
Utami, D. A. (2021). Modern, equatorial carbonates from Kepulauan Seribu, Indonesia: facies, isotope geochemistry, and microplastic as a sedimentary component (Doctoral dissertation, Dissertation, Rheinisch-Westfälische Technische Hochschule Aachen, 2021).	SD 15K	21.3	0	0	0	48.1	0.3	10.3	0	0	4.3	0	0	0	0	7.9	0	0	0	0	0	0	0	0	0	0	0	0	0	0	0	0	7.8
Utami, D. A. (2021). Modern, equatorial carbonates from Kepulauan Seribu, Indonesia: facies, isotope geochemistry, and microplastic as a sedimentary component (Doctoral dissertation, Dissertation, Rheinisch-Westfälische Technische Hochschule Aachen, 2021).	SD 15M	23.1	0	0	0	44.2	3	8.6	0	0	10.1	0	0	0	0	4.4	0	0	0	0	0	0	0	0	0	0	0	0	0	0	0	0	6.6
Utami, D. A. (2021). Modern, equatorial carbonates from Kepulauan Seribu, Indonesia: facies, isotope geochemistry, and microplastic as a sedimentary component (Doctoral dissertation, Dissertation, Rheinisch-Westfälische Technische Hochschule Aachen, 2021).	SD 15O	21.1	0	0	0	42.6	0.6	12.4	0	0	6.2	0	0	0	0	6.2	0	0	0	0	0	0	0	0	0	0	0	0	0	0	0	0	10.8
Harney, J. N., Grossman, E. E., Richmond, B. M., & Fletcher Iii, C. H. (2000). Age and composition of carbonate shoreface sediments, Kailua Bay, Oahu, Hawaii. Coral reefs, 19, 141-154.	B1	16	0	0	0	12	32	2	0	0	3	0	0	0	0	2	0	0	0	0	0	0	0	0	1	0	0	0	0	22	0	0		10
Harney, J. N., Grossman, E. E., Richmond, B. M., & Fletcher Iii, C. H. (2000). Age and composition of carbonate shoreface sediments, Kailua Bay, Oahu, Hawaii. Coral reefs, 19, 141-154.	B2	16	0	0	0	12	40	5	0	0	12	0	0	0	0	2	0	0	0	0	0	0	0	0	0	0	0	0	0	10	0	0		3
Harney, J. N., Grossman, E. E., Richmond, B. M., & Fletcher Iii, C. H. (2000). Age and composition of carbonate shoreface sediments, Kailua Bay, Oahu, Hawaii. Coral reefs, 19, 141-154.	B3	17	0	0	0	13	36	3	0	0	12	0	0	0	0	1	0	0	0	0	0	0	0	0	1	0	0	0	0	15	0	1		3
Harney, J. N., Grossman, E. E., Richmond, B. M., & Fletcher Iii, C. H. (2000). Age and composition of carbonate shoreface sediments, Kailua Bay, Oahu, Hawaii. Coral reefs, 19, 141-154.	B4	17	0	0	0	13	24	9	0	0	17	0	0	0	0	3	0	0	0	0	0	0	0	0	1	0	0	0	0	13	0	1		2
Harney, J. N., Grossman, E. E., Richmond, B. M., & Fletcher Iii, C. H. (2000). Age and composition of carbonate shoreface sediments, Kailua Bay, Oahu, Hawaii. Coral reefs, 19, 141-154.	B5	21	0	0	0	6	18	6	0	0	30	0	0	0	0	2	0	0	0	0	0	0	0	0	1	0	0	0	0	10	0	0		6
Harney, J. N., Grossman, E. E., Richmond, B. M., & Fletcher Iii, C. H. (2000). Age and composition of carbonate shoreface sediments, Kailua Bay, Oahu, Hawaii. Coral reefs, 19, 141-154.	C1	11	0	0	0	3	16	7	0	0	31	0	0	0	0	5	0	0	0	0	0	0	0	0	1	0	0	0	0	19	0	2		4
Harney, J. N., Grossman, E. E., Richmond, B. M., & Fletcher Iii, C. H. (2000). Age and composition of carbonate shoreface sediments, Kailua Bay, Oahu, Hawaii. Coral reefs, 19, 141-154.	C2	11	0	0	0	12	35	5	0	0	13	0	0	0	0	2	0	0	0	0	0	0	0	0	0	0	0	0	0	16	0	0		6
Harney, J. N., Grossman, E. E., Richmond, B. M., & Fletcher Iii, C. H. (2000). Age and composition of carbonate shoreface sediments, Kailua Bay, Oahu, Hawaii. Coral reefs, 19, 141-154.	C3	12	0	0	0	13	28	8	0	0	16	0	0	0	0	3	0	0	0	0	0	0	0	0	4	0	0	0	0	13	0	2		1
Harney, J. N., Grossman, E. E., Richmond, B. M., & Fletcher Iii, C. H. (2000). Age and composition of carbonate shoreface sediments, Kailua Bay, Oahu, Hawaii. Coral reefs, 19, 141-154.	C4	11	0	0	0	8	38	6	0	0	8	0	0	0	0	4	0	0	0	0	0	0	0	0	2	0	0	0	0	19	0	1		3
Harney, J. N., Grossman, E. E., Richmond, B. M., & Fletcher Iii, C. H. (2000). Age and composition of carbonate shoreface sediments, Kailua Bay, Oahu, Hawaii. Coral reefs, 19, 141-154.	C5	9	0	0	0	12	36	4	0	0	2	0	0	0	0	1	0	0	0	0	0	0	0	0	3	0	0	0	0	23	0	3		7
Harney, J. N., Grossman, E. E., Richmond, B. M., & Fletcher Iii, C. H. (2000). Age and composition of carbonate shoreface sediments, Kailua Bay, Oahu, Hawaii. Coral reefs, 19, 141-154.	C6	6	0	0	0	9	51	5	0	0	8	0	0	0	0	1	0	0	0	0	0	0	0	0	0	0	0	0	0	17	0	0		3
Harney, J. N., Grossman, E. E., Richmond, B. M., & Fletcher Iii, C. H. (2000). Age and composition of carbonate shoreface sediments, Kailua Bay, Oahu, Hawaii. Coral reefs, 19, 141-154.	C7	8	0	0	0	10	39	1	0	0	32	0	0	0	0	1	0	0	0	0	0	0	0	0	2	0	0	0	0	7	0	0		0
Harney, J. N., Grossman, E. E., Richmond, B. M., & Fletcher Iii, C. H. (2000). Age and composition of carbonate shoreface sediments, Kailua Bay, Oahu, Hawaii. Coral reefs, 19, 141-154.	C8	7	0	0	0	11	48	3	0	0	12	0	0	0	0	1	0	0	0	0	0	0	0	0	1	0	0	0	0	16	0	0		1
Harney, J. N., Grossman, E. E., Richmond, B. M., & Fletcher Iii, C. H. (2000). Age and composition of carbonate shoreface sediments, Kailua Bay, Oahu, Hawaii. Coral reefs, 19, 141-154.	C9	10	0	0	0	9	44	4	0	0	10	0	0	0	0	1	0	0	0	0	0	0	0	0	0	0	0	0	0	20	0	1		1
Harney, J. N., Grossman, E. E., Richmond, B. M., & Fletcher Iii, C. H. (2000). Age and composition of carbonate shoreface sediments, Kailua Bay, Oahu, Hawaii. Coral reefs, 19, 141-154.	C10-T	7	0	0	0	8	49	2	0	0	4	0	0	0	0	0	0	0	0	0	0	0	0	0	1	0	0	0	0	22	0	0		7
Harney, J. N., Grossman, E. E., Richmond, B. M., & Fletcher Iii, C. H. (2000). Age and composition of carbonate shoreface sediments, Kailua Bay, Oahu, Hawaii. Coral reefs, 19, 141-154.	C10-C	6	0	0	0	2	41	10	0	0	16	0	0	0	0	3	0	0	0	0	0	0	0	0	0	0	0	0	0	20	0	0		2
Harney, J. N., Grossman, E. E., Richmond, B. M., & Fletcher Iii, C. H. (2000). Age and composition of carbonate shoreface sediments, Kailua Bay, Oahu, Hawaii. Coral reefs, 19, 141-154.	R1	10	0	0	0	18	42	6	0	0	4	0	0	0	0	2	0	0	0	0	0	0	0	0	1	0	0	0	0	17	0	0		0
Harney, J. N., Grossman, E. E., Richmond, B. M., & Fletcher Iii, C. H. (2000). Age and composition of carbonate shoreface sediments, Kailua Bay, Oahu, Hawaii. Coral reefs, 19, 141-154.	R2	11	0	0	0	11	46	4	0	0	10	0	0	0	0	1	0	0	0	0	0	0	0	0	1	0	0	0	0	16	0	0		0
Harney, J. N., Grossman, E. E., Richmond, B. M., & Fletcher Iii, C. H. (2000). Age and composition of carbonate shoreface sediments, Kailua Bay, Oahu, Hawaii. Coral reefs, 19, 141-154.	R3	6	0	0	0	24	33	3	0	0	14	0	0	0	0	1	0	0	0	0	0	0	0	0	0	0	0	0	0	19	0	0		0
Harney, J. N., Grossman, E. E., Richmond, B. M., & Fletcher Iii, C. H. (2000). Age and composition of carbonate shoreface sediments, Kailua Bay, Oahu, Hawaii. Coral reefs, 19, 141-154.	R4	19	0	0	0	5	38	0	0	0	32	0	0	0	0	0	0	0	0	0	0	0	0	0	1	0	0	0	0	5	0	0		0
Harney, J. N., Grossman, E. E., Richmond, B. M., & Fletcher Iii, C. H. (2000). Age and composition of carbonate shoreface sediments, Kailua Bay, Oahu, Hawaii. Coral reefs, 19, 141-154.	R5	13	0	0	0	1	25	5	0	0	31	0	0	0	0	1	0	0	0	0	0	0	0	0	2	0	0	0	0	20	0	0		2
James, N. P., Martindale, R. C., Malcolm, I., Bone, Y., & Marshall, J. (2008). Surficial sediments on the continental shelf of Tasmania, Australia. Sedimentary Geology, 211(1-2), 33-52.	1A_Bryozoans quartzose gravel and sands	4	0	0	0	0	0.4	0.5	0	0	0	0	0	0	0	0.4	1.1	11	0	0	0.9	0.1	0	0	0	0	0	0	0	0	0	8		73.6
James, N. P., Martindale, R. C., Malcolm, I., Bone, Y., & Marshall, J. (2008). Surficial sediments on the continental shelf of Tasmania, Australia. Sedimentary Geology, 211(1-2), 33-52.	1B_Molluscan quartzose gravel and sands	7.8	0	0	0	0	0	0.9	0	0	0	0	0	0	0	1.5	0.5	1.3	0	0	0.2	0	0	0	0.1	0	0	0	0	0	0	17.9		69.8
James, N. P., Martindale, R. C., Malcolm, I., Bone, Y., & Marshall, J. (2008). Surficial sediments on the continental shelf of Tasmania, Australia. Sedimentary Geology, 211(1-2), 33-52.	1C_Biogenic quartzose gravel and sands	2.5	0	0	0	0	0.2	1.9	0.1	0	0	0	0	0	0	2.8	1	2.3	0	0	0	0.9	0	0	0.7	0	0	0	0	0	0	19.2		68.4
James, N. P., Martindale, R. C., Malcolm, I., Bone, Y., & Marshall, J. (2008). Surficial sediments on the continental shelf of Tasmania, Australia. Sedimentary Geology, 211(1-2), 33-52.	2A_Bryozoans relict gravel and sands	5.8	0	0	0	0	0.2	1.6	0.4	0	0	0	0	0	0	2.8	1.5	18.9	0	0	0.5	0.4	0	0	0.2	0	0	0	0	0	0	62.4		5.3
James, N. P., Martindale, R. C., Malcolm, I., Bone, Y., & Marshall, J. (2008). Surficial sediments on the continental shelf of Tasmania, Australia. Sedimentary Geology, 211(1-2), 33-52.	2B_Molluscan relict gravel and sands	12.8	0	0	0	0	0	1.2	0.4	0	0	0	0	0	0	4	1	5.6	0	0	0	0	0	0	0	0	0	0	0	0	0	56.1		18.9
James, N. P., Martindale, R. C., Malcolm, I., Bone, Y., & Marshall, J. (2008). Surficial sediments on the continental shelf of Tasmania, Australia. Sedimentary Geology, 211(1-2), 33-52.	2C_Biogenic relict gravel and sands	4.8	0	0	0	0	0.3	2.3	0.8	0	0	0	0	0	0	3.7	1.7	5.6	0	0	0	3.2	0	0	1.3	0	0	0	0	0	0	61.8		14.5
James, N. P., Martindale, R. C., Malcolm, I., Bone, Y., & Marshall, J. (2008). Surficial sediments on the continental shelf of Tasmania, Australia. Sedimentary Geology, 211(1-2), 33-52.	3B_Molluscan gravel and sands	25.7	0	0	0	0	0.6	2.7	0.1	0	0	0	0	0	0	4.9	2.2	16.9	0	0	0.5	0.2	0	0	0	0	0	0	0	0	0	32.7		13.5
James, N. P., Martindale, R. C., Malcolm, I., Bone, Y., & Marshall, J. (2008). Surficial sediments on the continental shelf of Tasmania, Australia. Sedimentary Geology, 211(1-2), 33-52.	3C_Biogenic gravel sands and muds	11.4	0	0	0	0	0.5	6.2	1.2	0	0	0	0	0	0	4.1	4.5	17	0	0	0.7	3.3	0	0	4.3	0	0	0	0	0	0	19.4		27.4
Farrow, G. E., Allen, N. H., & Akpan, E. B. (1984). Bioclastic carbonate sedimentation on a high-latitude, tide-dominated shelf; Northeast Orkney Islands, Scotland. Journal of Sedimentary Research, 54(2), 373-393.	North Ronadlsay North Bank	0	4	37	0	0	0	0	0	0	0	0	0	0	0	2	29	3	24	0	0	0	0	0	0	0	0	0	0	0	0	0		1
Farrow, G. E., Allen, N. H., & Akpan, E. B. (1984). Bioclastic carbonate sedimentation on a high-latitude, tide-dominated shelf; Northeast Orkney Islands, Scotland. Journal of Sedimentary Research, 54(2), 373-393.	North Orkney Platform	0	6	43	0	0	0	1	0	0	0	0	0	0	0	5	13	6	27	0	0	0	0	0	0	0	0	0	0	0	0	0		5
Farrow, G. E., Allen, N. H., & Akpan, E. B. (1984). Bioclastic carbonate sedimentation on a high-latitude, tide-dominated shelf; Northeast Orkney Islands, Scotland. Journal of Sedimentary Research, 54(2), 373-393.	East Orkney Shelf	0	2	51	0	0	0	7	0	0	0	0	0	0	0	4	6	16	16	0	0	0	0	0	0	0	0	0	0	0	0	0		12
Farrow, G. E., Allen, N. H., & Akpan, E. B. (1984). Bioclastic carbonate sedimentation on a high-latitude, tide-dominated shelf; Northeast Orkney Islands, Scotland. Journal of Sedimentary Research, 54(2), 373-393.	East Orkney Shelf (Modiulus gravels)	0	3	77	0	0	0	3	0	0	0	0	0	0	0	5	6	3	3	0	0	0	0	0	0	0	0	0	0	0	0	0		12
Farrow, G. E., Allen, N. H., & Akpan, E. B. (1984). Bioclastic carbonate sedimentation on a high-latitude, tide-dominated shelf; Northeast Orkney Islands, Scotland. Journal of Sedimentary Research, 54(2), 373-393.	Orkney sounds	0	2	60	0	0	4	1	0	0	0	0	0	0	0	5	6	3	18	0	0	0	0	0	0	0	0	0	0	0	0	0		15
Farrow, G. E., Allen, N. H., & Akpan, E. B. (1984). Bioclastic carbonate sedimentation on a high-latitude, tide-dominated shelf; Northeast Orkney Islands, Scotland. Journal of Sedimentary Research, 54(2), 373-393.	Orkney sounds (algal gravels)	0	4	6	0	0	76	1	0	0	0	0	0	0	0	7	2	2	2	0	0	0	0	0	0	0	0	0	0	0	0	0		15
Light, J. M., & Wilson, J. B. (1998). Cool-water carbonate deposition on the West Shetland Shelf: a modern distally steepened ramp. Geological Society, London, Special Publications, 149(1), 73-105.	138	0	4.5	46.4	0	0	0	0	0	0	0	0	0	0	0	1.9	30.9	3	11.3	0	0	0	0	0	0	0	0	0	0	0	0	1.5		0.7
Light, J. M., & Wilson, J. B. (1998). Cool-water carbonate deposition on the West Shetland Shelf: a modern distally steepened ramp. Geological Society, London, Special Publications, 149(1), 73-105.	139	0	5.4	34.1	0	0	0	0	0	0	0	0	0	0	0	5	26.1	4.7	16.8	0	0	0	0	0	0	0	0	0	0	0	0	6.8		1
Light, J. M., & Wilson, J. B. (1998). Cool-water carbonate deposition on the West Shetland Shelf: a modern distally steepened ramp. Geological Society, London, Special Publications, 149(1), 73-105.	140	0	7.2	32.6	0	0	0	0	0	0	0	0	0	0	0	16.1	6.5	13.8	7.8	0	0	0	0	0	0	0	0	0	0	0	0	6.7		10
Light, J. M., & Wilson, J. B. (1998). Cool-water carbonate deposition on the West Shetland Shelf: a modern distally steepened ramp. Geological Society, London, Special Publications, 149(1), 73-105.	141	0	1.7	75	0	0	0	0	0	0	0	0	0	0	0	2.5	2.4	1	10	0	0	0	0	0	0	0	0	0	0	0	0	2.7		5
Light, J. M., & Wilson, J. B. (1998). Cool-water carbonate deposition on the West Shetland Shelf: a modern distally steepened ramp. Geological Society, London, Special Publications, 149(1), 73-105.	142	0	5.4	17	0	0	0	0	0	0	0	0	0	0	0	2	44	1.2	19.8	0	0	0	0	0	0	0	0	0	0	0	0	5.8		5
Light, J. M., & Wilson, J. B. (1998). Cool-water carbonate deposition on the West Shetland Shelf: a modern distally steepened ramp. Geological Society, London, Special Publications, 149(1), 73-105.	M65	0	4.6	15.8	0	0	0	0	0	0	0	0	0	0	0	0.6	12.7	0.8	37.6	0	0	0	0	0	0	0	0	0	0	0	0	0.4		26.8
Light, J. M., & Wilson, J. B. (1998). Cool-water carbonate deposition on the West Shetland Shelf: a modern distally steepened ramp. Geological Society, London, Special Publications, 149(1), 73-105.	147	0	2.9	24.2	0	0	0	0	0	0	0	0	0	0	0	1	39.6	3.1	27.2	0	0	0	0	0	0	0	0	0	0	0	0	1.3		0.3
Light, J. M., & Wilson, J. B. (1998). Cool-water carbonate deposition on the West Shetland Shelf: a modern distally steepened ramp. Geological Society, London, Special Publications, 149(1), 73-105.	160	0	3.3	10.2	0	0	0	0	0	0	0	0	0	0	0	4.7	40.4	30.3	2.2	0	0	0	0	0	0	0	0	0	0	0	0	6.62		2
Light, J. M., & Wilson, J. B. (1998). Cool-water carbonate deposition on the West Shetland Shelf: a modern distally steepened ramp. Geological Society, London, Special Publications, 149(1), 73-105.	M49	0	7.3	11.2	0	0	0	0	0	0	0	0	0	0	0	3.2	74.4	0	0.1	0	0	0	0	0	0	0	0	0	0	0	0	3.6		0
Light, J. M., & Wilson, J. B. (1998). Cool-water carbonate deposition on the West Shetland Shelf: a modern distally steepened ramp. Geological Society, London, Special Publications, 149(1), 73-105.	159	0	3.8	6.5	0	0	0	0	0	0	0	0	0	0	0	2.2	80.7	0	1.2	0	0	0	0	0	0	0	0	0	0	0	0	4.26		1.3
Light, J. M., & Wilson, J. B. (1998). Cool-water carbonate deposition on the West Shetland Shelf: a modern distally steepened ramp. Geological Society, London, Special Publications, 149(1), 73-105.	158	0	1.1	3.2	0	0	0	0	0	0	0	0	0	0	0	1.1	28.3	0.01	0.8	0	0	0	0	0	0	0	0	0	0	0	0	3.8		61.9
Fornos, J. J., & Ahr, W. M. (1997). Temperate carbonates on a modern, low-energy, isolated ramp; the Balearic platform, Spain. Journal of Sedimentary Research, 67(2), 364-373.	Lagoon	45	0	0	0	0	0	10	0	0	0	0	0	45	0	0	0	0	0	0	0	0	0	0	0	0	0	0	0	0	0	0		65
Fornos, J. J., & Ahr, W. M. (1997). Temperate carbonates on a modern, low-energy, isolated ramp; the Balearic platform, Spain. Journal of Sedimentary Research, 67(2), 364-373.	Barrier	60	0	0	0	0	6	24	0	0	0	0	0	0	0	4	0	6	0	0	0	0	0	0	0	0	0	0	0	0	0	0		4
Fornos, J. J., & Ahr, W. M. (1997). Temperate carbonates on a modern, low-energy, isolated ramp; the Balearic platform, Spain. Journal of Sedimentary Research, 67(2), 364-373.	Shallow Subtidal	42	0	0	0	0	26	11	0	0	0	0	0	0	0	4	0	9	0	0	0	0	0	0	0	0	0	0	0	0	0	8		7
Fornos, J. J., & Ahr, W. M. (1997). Temperate carbonates on a modern, low-energy, isolated ramp; the Balearic platform, Spain. Journal of Sedimentary Research, 67(2), 364-373.	Inner Ramp	17	0	0	0	0	51	3	0	0	0	0	0	0	0	1	1	17	0	0	0	0	0	0	0	0	0	0	0	0	0	10		31
Fornos, J. J., & Ahr, W. M. (1997). Temperate carbonates on a modern, low-energy, isolated ramp; the Balearic platform, Spain. Journal of Sedimentary Research, 67(2), 364-373.	Middle Ramp	14	0	0	0	0	61	4	0	0	0	0	0	0	0	1	1	5	0	0	0	0	0	0	0	0	0	0	0	0	0	14		7
Wienberg, C., Westphal, H., Kwoll, E., & Hebbeln, D. (2010). An isolated carbonate knoll in the Timor Sea (Sahul Shelf, NW Australia): facies zonation and sediment composition. Facies, 56, 179-193.	GeoB 10071-3	3.1	0	0	0	28.3	5.1	4.2	0	0	36.2	1.3	0	0	0	0	0	0.9	0	0	0	0	0	0	1.1	0	0	0	0	0	0	15.2	3.1
Wienberg, C., Westphal, H., Kwoll, E., & Hebbeln, D. (2010). An isolated carbonate knoll in the Timor Sea (Sahul Shelf, NW Australia): facies zonation and sediment composition. Facies, 56, 179-193.	GeoB 10071-4	2.4	0	0	0	11.6	0.6	1.7	0	0	73.2	1.1	0	0	0	0	0	1.3	0	0	0	0	0	0	0.2	0	0	0	0	0	0	5.6	1.9
Wienberg, C., Westphal, H., Kwoll, E., & Hebbeln, D. (2010). An isolated carbonate knoll in the Timor Sea (Sahul Shelf, NW Australia): facies zonation and sediment composition. Facies, 56, 179-193.	GeoB 10071-5	3	0	0	0	17.5	1.3	6.9	0	0	58.2	0.8	0	0	0	0	0	1.1	0	0	0	0	0	0	0.7	0	0	0	0	0	0	8.1	1.7
Amini, Z. Z., Adabi, M. H., & Rao, C. P. (2004). Oceanographic controls on sedimentological and geochemical variations in temperate carbonates off western Tasmania, Australia. Carbonates and Evaporites, 19, 1-16.	Average	0	2	1	0	0	0	2.7	0.9	0	0	0	0	0.08	0	1.6	1.3	50.6	0.06	0.08	0.02	1	0	0	0.02	0	0	0	0	0	0	20.6	0.2	18.1
Rao, C. P., & Amini, Z. Z. (1995). Faunal relationship to grain-size, mineralogy and geochemistry in recent temperate shelf carbonates, western Tasmania, Australia. Carbonates and Evaporites, 10, 114-123.	Average	0.8	2.7	8.1	0	0	3.7	6.5	1.1	0	0	0.4	0	1	0	3.5	2.4	33.8	0	0.5	0	1.4	0	0	0.5	0	0	0	0	0	0	15.5		18.4
Tsuji, Y. (1993). Tide influenced high energy environments and rhodolith-associated carbonate deposition on the outer shelf and slope off the Miyako Islands, southern Ryukyu Island Arc, Japan. Marine Geology, 113(3-4), 255-271.	Reef	7.9	0	0	0	20.8	19.9	31.4	0	0	8.1	0	0	0	0	2.5	0	5.3	0	0	0	0	0	0	0	0	0	0	0	0	0			0
Tsuji, Y. (1993). Tide influenced high energy environments and rhodolith-associated carbonate deposition on the outer shelf and slope off the Miyako Islands, southern Ryukyu Island Arc, Japan. Marine Geology, 113(3-4), 255-271.	Near-reef sand	10.9	0	0	0	20.1	20.1	26.8	0	0	10.9	0	0	0	0	2.5	0	3	0	0	0	0	0	0	0	0	0	0	0	0	0			0.1
Tsuji, Y. (1993). Tide influenced high energy environments and rhodolith-associated carbonate deposition on the outer shelf and slope off the Miyako Islands, southern Ryukyu Island Arc, Japan. Marine Geology, 113(3-4), 255-271.	Muddy Sand Sandy Mud	18.2	0	0	0	5.2	8.6	33.6	2.3	0	7.4	0	0	0	0	2.6	0	3.5	0	0	0	0	0	0	0	0	0	0	0	0	0			0.4
Tsuji, Y. (1993). Tide influenced high energy environments and rhodolith-associated carbonate deposition on the outer shelf and slope off the Miyako Islands, southern Ryukyu Island Arc, Japan. Marine Geology, 113(3-4), 255-271.	Rhodolith and Large foraminifera sand	7.1	0	0	0	0.5	12.7	59.8	0.9	0	7.9	0	0	0	0	3.8	0	9.3	0	0	0	0	0	0	0	0	0	0	0	0	0			0
Tsuji, Y. (1993). Tide influenced high energy environments and rhodolith-associated carbonate deposition on the outer shelf and slope off the Miyako Islands, southern Ryukyu Island Arc, Japan. Marine Geology, 113(3-4), 255-271.	Bryozoans sand	12	0	0	0	0.8	12.1	42.7	3.5	0	4.3	0	0	0	0	4	0	15.5	0	0	0	0	0	0	0	0	0	0	0	0	0			0
Adjas, A., Masse, J. P., & Montaggioni, L. F. (1990). Fine-grained carbonates in nearly closed reef environments: Mataiva and Takapoto atolls, Central Pacific Ocean. Sedimentary Geology, 67(1-2), 115-132.	Matavia inner slopes	22	0	0	0	30	10.5	29.8	0	0	0	0	0	0	0	0	0	0	0	0	0	0	0	0	7.7	0	0	0	0	0	0	0
Adjas, A., Masse, J. P., & Montaggioni, L. F. (1990). Fine-grained carbonates in nearly closed reef environments: Mataiva and Takapoto atolls, Central Pacific Ocean. Sedimentary Geology, 67(1-2), 115-132.	Matavia wall system	31.1	0	0	0	48.7	6.1	1.6	0	0	0	0	0	0	0	0	0	0	0	0	0	0	0	0	12.5	0	0	0	0	0	0	0
Adjas, A., Masse, J. P., & Montaggioni, L. F. (1990). Fine-grained carbonates in nearly closed reef environments: Mataiva and Takapoto atolls, Central Pacific Ocean. Sedimentary Geology, 67(1-2), 115-132.	Matavia pool floor	38.1	0	0	0	45.1	2.1	4.2	0	0	0	0	0	0	0	0	0	0	0	0	0	0	0	0	10.5	0	0	0	0	0	0	0
Adjas, A., Masse, J. P., & Montaggioni, L. F. (1990). Fine-grained carbonates in nearly closed reef environments: Mataiva and Takapoto atolls, Central Pacific Ocean. Sedimentary Geology, 67(1-2), 115-132.	Takapoto inner slopes	43.8	0	0	0	25.3	4.4	19.3	0	0	0	0	0	0	0	0	0	0	0	0	0	0	0	0	7.2	0	0	0	0	0	0	0
Adjas, A., Masse, J. P., & Montaggioni, L. F. (1990). Fine-grained carbonates in nearly closed reef environments: Mataiva and Takapoto atolls, Central Pacific Ocean. Sedimentary Geology, 67(1-2), 115-132.	Takapoto knoll and patches	59.2	0	0	0	23.4	3.8	6.8	0	0	0	0	0	0	0	0	0	0	0	0	0	0	0	0	6.8	0	0	0	0	0	0	0
Adjas, A., Masse, J. P., & Montaggioni, L. F. (1990). Fine-grained carbonates in nearly closed reef environments: Mataiva and Takapoto atolls, Central Pacific Ocean. Sedimentary Geology, 67(1-2), 115-132.	Takapoto lagoon floor	57.5	0	0	0	10.6	2.9	21	0	0	0	0	0	0	0	0	0	0	0	0	0	0	0	0	8	0	0	0	0	0	0	0
Neumann, A. C. (1965). Processes of recent carbonate sedimentation in Harrington Sound, Bermuda. Bulletin of Marine Science, 15(4), 987-1035.	38	0	1.19349	25.6353	0	2.36644	9.51199	2.82705	0	0	3.70719	0	0.517123	0	0	3.27911	4.32192	0.150685	0	0	0	0	0	0	0	0	0	0	0	47.0462	0	0		0.150685
Neumann, A. C. (1965). Processes of recent carbonate sedimentation in Harrington Sound, Bermuda. Bulletin of Marine Science, 15(4), 987-1035.	1	0	1.04134	28.1949	0	0	0	1.19094	0	0	0.0748031	0	0	0	0	1.93307	0.149606	0	0	0	0	0	0	0	0	0	0	0	0	67.4154	0	0		0
Neumann, A. C. (1965). Processes of recent carbonate sedimentation in Harrington Sound, Bermuda. Bulletin of Marine Science, 15(4), 987-1035.	13	0	2.86162	45.6554	0	0.939948	0	1.84334	0	0	6.43864	0	0	0	0	2.35248	0	0	0	0	0	0	0	0	0	0	0	0	0	39.9086	0	0		0
Neumann, A. C. (1965). Processes of recent carbonate sedimentation in Harrington Sound, Bermuda. Bulletin of Marine Science, 15(4), 987-1035.	31	0	1.26597	52.2503	0	2.98696	0	1.14081	0	0	0	0	0	0	0	2.6884	0.327249	0	0	0	0	0	0	0	0	0	0	0	0	39.3403	0	0		0
Neumann, A. C. (1965). Processes of recent carbonate sedimentation in Harrington Sound, Bermuda. Bulletin of Marine Science, 15(4), 987-1035.	27	0	0.894737	60.5789	0	19.1053	0	0.684211	0	0	0	0	0.0526316	0.157895	0	1.42105	5.94737	0	0	0	0	0	0	0	0	0	0	0	0	10.0526	0	0		0
Neumann, A. C. (1965). Processes of recent carbonate sedimentation in Harrington Sound, Bermuda. Bulletin of Marine Science, 15(4), 987-1035.	23	0	0.890909	62.2341	0	28.7545	0	0.525	0	0	0	0	0	0.0477273	0	4.58864	0.636364	0	0	0	0	0	0	0	0	0	0	0	0	2.32273	0	0		0
Neumann, A. C. (1965). Processes of recent carbonate sedimentation in Harrington Sound, Bermuda. Bulletin of Marine Science, 15(4), 987-1035.	10	0	4.05	70.95	0	0.925	0	1.4	0	0	0	0	0	0	0	0.925	0	0	0	0	0	0	0	0	0	0	0	0	0	21.75	0	0		0
Neumann, A. C. (1965). Processes of recent carbonate sedimentation in Harrington Sound, Bermuda. Bulletin of Marine Science, 15(4), 987-1035.	22	0	6.13283	55.6516	0	0.0802005	0	15.7694	0	0	0	0	0	0.784461	0	3.41855	0	0	0	0	0	0	0	0	0	0	0	0	0	18.1629	0	0		0
Neumann, A. C. (1965). Processes of recent carbonate sedimentation in Harrington Sound, Bermuda. Bulletin of Marine Science, 15(4), 987-1035.	18	0	15.4167	80.2667	0	0.616667	0	0	0	0	0	0	0	0	0	3.08333	0	0	0	0	0	0	0	0	0	0	0	0	0	0.616667	0	0		0
Palmer, S. E., Perry, C. T., Smithers, S. G., & Gulliver, P. (2010). Internal structure and accretionary history of a nearshore, turbid-zone coral reef: Paluma Shoals, central Great Barrier Reef, Australia. Marine Geology, 276(1-4), 14-29.	Facies A	43.9	0	0	0	10.9	0	19.1	0	0	2.8	0	0	0	0	0	0	11.8	0	0	3	0	0	0	7.2	0	0	0	0	0	0		21
Palmer, S. E., Perry, C. T., Smithers, S. G., & Gulliver, P. (2010). Internal structure and accretionary history of a nearshore, turbid-zone coral reef: Paluma Shoals, central Great Barrier Reef, Australia. Marine Geology, 276(1-4), 14-29.	Facies B	39.2	0	0	0	8.7	0	17.8	0	0	2.7	0	0	0	0	0	0	14.5	0	0	7	0	0	0	1	0	0	0	0	0	0		44
Palmer, S. E., Perry, C. T., Smithers, S. G., & Gulliver, P. (2010). Internal structure and accretionary history of a nearshore, turbid-zone coral reef: Paluma Shoals, central Great Barrier Reef, Australia. Marine Geology, 276(1-4), 14-29.	Facies C	34.5	0	0	0	26.8	0	9	0	0	5.8	0	0	0	0	0	0	8.8	0	0	7.8	0	0	0	1	0	0	0	0	0	0		32
Palmer, S. E., Perry, C. T., Smithers, S. G., & Gulliver, P. (2010). Internal structure and accretionary history of a nearshore, turbid-zone coral reef: Paluma Shoals, central Great Barrier Reef, Australia. Marine Geology, 276(1-4), 14-29.	Facies D	29.3	0	0	0	25.7	0	11.1	0	0	14.9	0	0	0	0	0	0	5.9	0	0	7.1	0	0	0	5.2	0	0	0	0	0	0		19
Palmer, S. E., Perry, C. T., Smithers, S. G., & Gulliver, P. (2010). Internal structure and accretionary history of a nearshore, turbid-zone coral reef: Paluma Shoals, central Great Barrier Reef, Australia. Marine Geology, 276(1-4), 14-29.	Facies E	23.4	0	0	0	10.4	0	12.9	0	0	25.6	0	0	0	0	0	0	11.9	0	0	9.4	0	0	0	5.7	0	0	0	0	0	0		21.2
Milliman, J. D. (1967). Carbonate sedimentation on Hogsty Reef; A Bahamian atoll. Journal of Sedimentary Research, 37(2), 658-676.	Reef Flat	20	0	0	0	31	19	4	0	0	1	0	0	0	0	0	0	0	0	0	0	0	0	0	1	0	1	0	0	16	0	5	1
Milliman, J. D. (1967). Carbonate sedimentation on Hogsty Reef; A Bahamian atoll. Journal of Sedimentary Research, 37(2), 658-676.	Back reef	23	0	0	0	22	18	5	0	0	3	0	0	0	0	0	0	0	0	0	0	0	0	0	1	0	1	0	0	22	0	5	1
Milliman, J. D. (1967). Carbonate sedimentation on Hogsty Reef; A Bahamian atoll. Journal of Sedimentary Research, 37(2), 658-676.	Cay sediments	20	0	0	0	31	16	1	0	0	1	0	0	0	0	0	0	0	0	0	0	0	0	0	1	0	5	0	0	18	1	5	0
Milliman, J. D. (1967). Carbonate sedimentation on Hogsty Reef; A Bahamian atoll. Journal of Sedimentary Research, 37(2), 658-676.	Eastern Lagoon	9	0	0	0	4	2	6	0	0	2	0	0	0	0	0	0	0	0	0	0	0	0	0	1	0	14	0	0	36	3	2	20
Milliman, J. D. (1967). Carbonate sedimentation on Hogsty Reef; A Bahamian atoll. Journal of Sedimentary Research, 37(2), 658-676.	Western Lagoon	9	0	0	0	1	0	3	0	0	1	0	0	0	0	0	0	0	0	0	0	0	0	0	1	1	16	0	0	49	17	1	2
Milliman, J. D. (1967). Carbonate sedimentation on Hogsty Reef; A Bahamian atoll. Journal of Sedimentary Research, 37(2), 658-676.	Patch reef	16	0	0	0	15	5	4	0	0	3	0	0	0	0	0	0	0	0	0	0	0	0	0	1	2	10	0	0	32	7	3	1
Nelson, C. S., & Bornhold, B. D. (1983). Temperate skeletal carbonate sediments on Scott shelf, northwestren Vancouver Island, Canada. Marine geology, 52(3-4), 241-266.	Average	0	3	30	0.5	0	0.1	20	0.1	0	0	0	0	0.1	0	3	1	20	20	0.5	0.2	0.1	0	0	0	0	0	0	0	0	0	0
De Falco, G., De Muro, S., Batzella, T., & Cucco, A. (2011). Carbonate sedimentation and hydrodynamic pattern on a modern temperate shelf: The strait of Bonifacio (western Mediterranean). Estuarine, Coastal and Shelf Science, 93(1), 14-26.	F1	10	0	0	0	0	18	1	0	0	0	0	0	0	0	0	0	3	0	0	0	0	0	0	0	0	0	0	0	0	0	63	0	15
De Falco, G., De Muro, S., Batzella, T., & Cucco, A. (2011). Carbonate sedimentation and hydrodynamic pattern on a modern temperate shelf: The strait of Bonifacio (western Mediterranean). Estuarine, Coastal and Shelf Science, 93(1), 14-26.	F2	11	0	0	0	0	50	0	0	0	0	0	0	0	0	0	0	2	0	0	0	0	0	0	0	0	0	0	0	0	0	34	0	15
De Falco, G., De Muro, S., Batzella, T., & Cucco, A. (2011). Carbonate sedimentation and hydrodynamic pattern on a modern temperate shelf: The strait of Bonifacio (western Mediterranean). Estuarine, Coastal and Shelf Science, 93(1), 14-26.	F3	4	0	0	0	0	10	0	0	0	0	0	0	0	0	0	0	1	0	0	0	0	0	0	0	0	0	0	0	0	0	44	0	40
De Falco, G., De Muro, S., Batzella, T., & Cucco, A. (2011). Carbonate sedimentation and hydrodynamic pattern on a modern temperate shelf: The strait of Bonifacio (western Mediterranean). Estuarine, Coastal and Shelf Science, 93(1), 14-26.	F4	8	0	0	0	0	12	2	0	0	0	0	0	0	0	0	0	5	0	0	0	0	0	0	0	0	0	0	0	0	0	52	0	25
De Falco, G., De Muro, S., Batzella, T., & Cucco, A. (2011). Carbonate sedimentation and hydrodynamic pattern on a modern temperate shelf: The strait of Bonifacio (western Mediterranean). Estuarine, Coastal and Shelf Science, 93(1), 14-26.	F5	6	0	0	0	0	21	1	0	0	0	0	0	0	0	0	0	5	0	0	0	0	0	0	0	0	0	0	0	0	0	28	0	40
Toscano, F., & Sorgente, B. (2002). Rhodalgal-Bryomol temperate carbonates from the Apulian shelf (Southeastern Italy), relict and modern deposits on a current dominated shelf. Facies, 46(1), 103-118.	BX10	8	0	0	0	0	85	0	0	0	0	0	0	0	0	0	0	5	0	0	0	0	0	0	2	0	0	0	0	0	0	0
Toscano, F., & Sorgente, B. (2002). Rhodalgal-Bryomol temperate carbonates from the Apulian shelf (Southeastern Italy), relict and modern deposits on a current dominated shelf. Facies, 46(1), 103-118.	BX15	46	0	0	0	0	0	0	0	0	0	0	0	0	0	0	0	39	0	0	0	0	0	0	3	0	0	0	0	0	0	12
Toscano, F., & Sorgente, B. (2002). Rhodalgal-Bryomol temperate carbonates from the Apulian shelf (Southeastern Italy), relict and modern deposits on a current dominated shelf. Facies, 46(1), 103-118.	BX12	63	0	0	0	0	0	0	0	0	0	0	0	0	0	0	0	25	0	0	0	0	0	0	3	0	0	0	0	0	0	9
Toscano, F., & Sorgente, B. (2002). Rhodalgal-Bryomol temperate carbonates from the Apulian shelf (Southeastern Italy), relict and modern deposits on a current dominated shelf. Facies, 46(1), 103-118.	BX13	29	0	0	0	0	54	0	0	0	0	0	0	0	0	0	0	15	0	0	0	0	0	0	2	0	0	0	0	0	0	0
Toscano, F., & Sorgente, B. (2002). Rhodalgal-Bryomol temperate carbonates from the Apulian shelf (Southeastern Italy), relict and modern deposits on a current dominated shelf. Facies, 46(1), 103-118.	BX16	12	0	0	0	0	43	0	0	0	0	0	0	0	0	0	0	28	0	0	0	0	0	0	4	0	0	0	0	0	0	13
Toscano, F., & Sorgente, B. (2002). Rhodalgal-Bryomol temperate carbonates from the Apulian shelf (Southeastern Italy), relict and modern deposits on a current dominated shelf. Facies, 46(1), 103-118.	BX17	26	0	0	0	0	13	0	0	0	0	0	0	0	0	0	0	48	0	0	0	0	0	0	3.5	0	0	0	0	0	0	9.5
Chevillon, C. (1996). Skeletal composition of modern lagoon sediments in New Caledonia: coral, a minor constituent. Coral reefs, 15(3), 199-207.	Ouvea lagoon	18	11	21	0	5	1	6	0	0	3	1	0	0.5	0	1	0	0.5	0	0	0	0	0	0	5	0	0	0	0	0	0	27
Chevillon, C. (1996). Skeletal composition of modern lagoon sediments in New Caledonia: coral, a minor constituent. Coral reefs, 15(3), 199-207.	Chesterfield Islands lagoon	3.5	6	4	0	2	2.5	17.5	0	0	45	0.25	0	0.25	0	1.5	0	1.5	0	0	0	0	0	0	3	0	0	0	0	0	0	13
Chevillon, C. (1996). Skeletal composition of modern lagoon sediments in New Caledonia: coral, a minor constituent. Coral reefs, 15(3), 199-207.	East coastal lagoon	1.5	9.5	10	0	1.5	3	27	0	0	4	0.5	0	0.5	0	3	0	2.5	0	0	0	0	0	0	20	0	0	0	0	0	0	17
Chevillon, C. (1996). Skeletal composition of modern lagoon sediments in New Caledonia: coral, a minor constituent. Coral reefs, 15(3), 199-207.	Northern lagoon	7.5	12	17.5	0	5.5	3.5	17.5	0	0	13	2	0	0.5	0	1.5	0	1.5	0	0	0	0	0	0	10.5	0	0	0	0	0	0	7.5
Collins, L. B. (1988). Sediments and history of the Rottnest Shelf, southwest Australia: a swell-dominated, non-tropical carbonate margin. Sedimentary Geology, 60(1-4), 15-49.	Quartz grainstone	4	0	0	0	0	3	2	0	0	0	0	0	0	0	1	0	5	0	0	0	0	0	0	0	0	0	0	0	0	0	4	0	80
Collins, L. B. (1988). Sediments and history of the Rottnest Shelf, southwest Australia: a swell-dominated, non-tropical carbonate margin. Sedimentary Geology, 60(1-4), 15-49.	Lithoskeletal grainstone	6	0	0	0	0	12	2	0	0	0	0	0	0	0	1	0	9	0	0	0	0	0	0	0	0	0	0	0	0	0	4	0	61
Collins, L. B. (1988). Sediments and history of the Rottnest Shelf, southwest Australia: a swell-dominated, non-tropical carbonate margin. Sedimentary Geology, 60(1-4), 15-49.	Algal-bryozoan grainstone	5	0	0	0	0	36	2	1	0	0	0	0	0	0	2	0	27	0	0	0	0	0	0	0	0	0	0	0	0	0	4	0	36
Collins, L. B. (1988). Sediments and history of the Rottnest Shelf, southwest Australia: a swell-dominated, non-tropical carbonate margin. Sedimentary Geology, 60(1-4), 15-49.	Bryozoan Grainstone	6	0	0	0	0	5	10	1	0	0	0	0	0	0	8	0	25	0	0	0	0	0	0	0	0	0	0	0	0	0	15	5	22
James, N. P., Collins, L. B., Bone, Y., & Hallock, P. (1999). Subtropical carbonates in a temperate realm; modern sediments on the Southwest Australian shelf. Journal of Sedimentary Research, 69(6), 1297-1321.	A1_Skeletal sand	14	1.5	6	0	0	23	15.5	0.07	0	0	0	0	0.07	0	0.07	0.1	23	0	0	0.1	0.07	0	0	0	0	0	0	0	0	0	0	0	0.1
James, N. P., Collins, L. B., Bone, Y., & Hallock, P. (1999). Subtropical carbonates in a temperate realm; modern sediments on the Southwest Australian shelf. Journal of Sedimentary Research, 69(6), 1297-1321.	A2_Quartzose Skeletal sand	24	2	9	0	0	17	16	0.08	0	0	0	0	0.08	0	4	0.1	13	0	0	1.08	4	0	0	0	0	0	0	0	0	0	0	0	28
James, N. P., Collins, L. B., Bone, Y., & Hallock, P. (1999). Subtropical carbonates in a temperate realm; modern sediments on the Southwest Australian shelf. Journal of Sedimentary Research, 69(6), 1297-1321.	A3_Rhodolite Gravel	8	0.06	6	0.04	0	41	11	0.04	0	0	0	0	0.04	0	0.04	0.1	23	0.06	0	0.1	2	0	0	0	0	0	0	0	0	0	0	0	3.04
James, N. P., Collins, L. B., Bone, Y., & Hallock, P. (1999). Subtropical carbonates in a temperate realm; modern sediments on the Southwest Australian shelf. Journal of Sedimentary Research, 69(6), 1297-1321.	B_Bryozoan Skeletal Sand	6	2	2	0.06	0	6.04	11	6	0	0	0	0	0.06	0	3	11	38	0	0	5	3	0	0	0	0	0	0	0	0	0	0	0	8.06
James, N. P., Collins, L. B., Bone, Y., & Hallock, P. (1999). Subtropical carbonates in a temperate realm; modern sediments on the Southwest Australian shelf. Journal of Sedimentary Research, 69(6), 1297-1321.	M_Molluscan Skeletal Sand	24	6	12	0	0	8.02	25	0.08	0	0	0	0	0.08	0	0.1	0.1	0.1	0.02	0	0.1	0.08	0	0	0	0	0	0	0	0	0	0	0	25
James, N. P., Collins, L. B., Bone, Y., & Hallock, P. (1999). Subtropical carbonates in a temperate realm; modern sediments on the Southwest Australian shelf. Journal of Sedimentary Research, 69(6), 1297-1321.	I1_Abraded Intraclast-Skeletal Sand	25.585	0.015	7.5	0	0	17.75	25.5	0.085	0	0	0	0	0.085	0	0.085	0.1	3.085	0	0	0.835	0.085	0	0	0	0	0	0	0	0	0	0	0	3.085
James, N. P., Collins, L. B., Bone, Y., & Hallock, P. (1999). Subtropical carbonates in a temperate realm; modern sediments on the Southwest Australian shelf. Journal of Sedimentary Research, 69(6), 1297-1321.	I2_Fragmented Intra-Skeletal Sand	21.9948	0.618557	5.56701	0	0	8.77526	17.5381	4.38144	0	0	0	0	0.0876289	0	4.38144	4.39381	12.4742	0	0	5	4.38144	0	0	0	0	0	0	0	0	0	0	0	1.23711
James, N. P., Collins, L. B., Bone, Y., & Hallock, P. (1999). Subtropical carbonates in a temperate realm; modern sediments on the Southwest Australian shelf. Journal of Sedimentary Research, 69(6), 1297-1321.	P1_Intraclast-Planktic Sand	0.175	0.0125	4.375	0.0875	0	0.0875	13.125	43.75	0	0	0	0	0.0875	0	0.1	0.1	3.2125	0	0	1.3375	8.75	0	0	0	0	0	0	0	0	0	0	20	7.5
James, N. P., Collins, L. B., Bone, Y., & Hallock, P. (1999). Subtropical carbonates in a temperate realm; modern sediments on the Southwest Australian shelf. Journal of Sedimentary Research, 69(6), 1297-1321.	P2_Planktic Sand & Silt	0.185714	0.714286	1.42857	0.0928571	0	0	13.9286	55.7143	0	0	0	0	0.0928571	0	0.0928571	0.1	2.95	0	0	0.807143	4.64286	0	0	0	0	0	0	0	0	0	0	40	6.07143
Petrovic, A., Ariza Fuentes, M., Putri, I., Yahaya, L. N., Khanna, P., Purkis, S. J., & Vahrenkamp, V. (2022). Holocene sediment distribution in the Al Wajh platform lagoon (northern Red Sea, Saudi Arabia), a modern analogue for large rift basin carbonate platforms. Sedimentology, 69(3), 1365-1398.	CA1	0	25.2	19.8		3.6	2.5	22.1	0	0	0.02	0	0	0	0	17.7	0.9	0.5	0	0	0	0	0	0	0	0	5.2	0	0	0	0	0	49.9	2.2
Petrovic, A., Ariza Fuentes, M., Putri, I., Yahaya, L. N., Khanna, P., Purkis, S. J., & Vahrenkamp, V. (2022). Holocene sediment distribution in the Al Wajh platform lagoon (northern Red Sea, Saudi Arabia), a modern analogue for large rift basin carbonate platforms. Sedimentology, 69(3), 1365-1398.	CA2	0	14.7	12.3		14.9	2.2	16.5	0	0	0.3	0	0	0	0	8.7	0.5	0.3	0	0	0	0	0	0	0	0.3	8.9	0	0	0	0	0	32.6	2.9
Petrovic, A., Ariza Fuentes, M., Putri, I., Yahaya, L. N., Khanna, P., Purkis, S. J., & Vahrenkamp, V. (2022). Holocene sediment distribution in the Al Wajh platform lagoon (northern Red Sea, Saudi Arabia), a modern analogue for large rift basin carbonate platforms. Sedimentology, 69(3), 1365-1398.	CA3	0	18.6	14.6		7.2	12.4	21.6	0	0	0	0	0	0	0	11.2	0.4	0.8	0	0	0	0	0	0	0	0	12	0	0	0	0	0	16.2	1.2
Petrovic, A., Ariza Fuentes, M., Putri, I., Yahaya, L. N., Khanna, P., Purkis, S. J., & Vahrenkamp, V. (2022). Holocene sediment distribution in the Al Wajh platform lagoon (northern Red Sea, Saudi Arabia), a modern analogue for large rift basin carbonate platforms. Sedimentology, 69(3), 1365-1398.	CA4	0	18	11.9		7.1	3.3	16.2	0	0	0	0	0	0	0	8.1	0.8	0.5	0	0	0	0	0	0	0	0.2	11.2	0	0	0	0	0	32.1	22.7
Petrovic, A., Ariza Fuentes, M., Putri, I., Yahaya, L. N., Khanna, P., Purkis, S. J., & Vahrenkamp, V. (2022). Holocene sediment distribution in the Al Wajh platform lagoon (northern Red Sea, Saudi Arabia), a modern analogue for large rift basin carbonate platforms. Sedimentology, 69(3), 1365-1398.	CA5	0	9.4	9.6		13.2	1.6	6.8	0	0	0	0	0	0	0	5.2	1.2	0	0	0	0	0	0	0	0	0	11	0	0	0	0	0	20.3	40
Petrovic, A., Ariza Fuentes, M., Putri, I., Yahaya, L. N., Khanna, P., Purkis, S. J., & Vahrenkamp, V. (2022). Holocene sediment distribution in the Al Wajh platform lagoon (northern Red Sea, Saudi Arabia), a modern analogue for large rift basin carbonate platforms. Sedimentology, 69(3), 1365-1398.	CA6	0	0	1		14	1	2	0	0	0	0	0	0	0	0	0	0	0	0	0	0	0	0	0	60	22	0	0	0	0	0	0.7	0
Petrovic, A., Ariza Fuentes, M., Putri, I., Yahaya, L. N., Khanna, P., Purkis, S. J., & Vahrenkamp, V. (2022). Holocene sediment distribution in the Al Wajh platform lagoon (northern Red Sea, Saudi Arabia), a modern analogue for large rift basin carbonate platforms. Sedimentology, 69(3), 1365-1398.	CA7	0	6.7	6.8		65.8	6.7	9.7	0	0	0.5	0	0	0	0	5.8	0.2	0.4	0	0	0	0	0	0	0	0.1	7.6	0	0	0	0	0	13.1	1
Piller, W. E., & Mansour, A. M. (1990). The Northern Bay of Safaga (Red Sea, Egypt):. An actuopalaeontological approach. II. Sediment analyses and sedimentary facies. Beiträge zur Paläontologie von Österreich, (16), 1-102.	A1	12.62	0	0	0	9.45	14.13	0.92	0	0	0	0	0.14	0	0	0.14	0	0	0	0	0	0	0	0	0	0	0	0	0	19.04	0	0		43.55
Piller, W. E., & Mansour, A. M. (1990). The Northern Bay of Safaga (Red Sea, Egypt):. An actuopalaeontological approach. II. Sediment analyses and sedimentary facies. Beiträge zur Paläontologie von Österreich, (16), 1-102.	A2	52.36	0	0	0	6.19	6.29	16.85	0	0	0.09	0	3.75	0	0	2.74	0.08	0	0	0	0	0.02	0	0	0	0	0	0	0	7.97	0	0		3.66
Piller, W. E., & Mansour, A. M. (1990). The Northern Bay of Safaga (Red Sea, Egypt):. An actuopalaeontological approach. II. Sediment analyses and sedimentary facies. Beiträge zur Paläontologie von Österreich, (16), 1-102.	A3	44.16	0	0	0	0.26	0	30.69	0	0	0	0	5.82	0	0	0.09	0.34	0	0	0	0	0	0	0	0	0	0	0	0	18.12	0	0		0.51
Piller, W. E., & Mansour, A. M. (1990). The Northern Bay of Safaga (Red Sea, Egypt):. An actuopalaeontological approach. II. Sediment analyses and sedimentary facies. Beiträge zur Paläontologie von Österreich, (16), 1-102.	A4	38.56	0	0	0	0.09	0	45.53	0	0	0	0	4.8	0	0	0.41	0.12	0	0	0	0	0	0	0	0	0	0	0	0	9.21	0	0		1.37
Piller, W. E., & Mansour, A. M. (1990). The Northern Bay of Safaga (Red Sea, Egypt):. An actuopalaeontological approach. II. Sediment analyses and sedimentary facies. Beiträge zur Paläontologie von Österreich, (16), 1-102.	A5	51.42	0	0	0	0.16	0	27.85	0	0	0.06	0	4.76	0	0	0.09	0.27	0	0	0	0	0	0	0.02	0	0	0	0	0	13.75	0	0		1.63
Piller, W. E., & Mansour, A. M. (1990). The Northern Bay of Safaga (Red Sea, Egypt):. An actuopalaeontological approach. II. Sediment analyses and sedimentary facies. Beiträge zur Paläontologie von Österreich, (16), 1-102.	A6	42.24	0	0	0	0.92	0.96	15.11	0	0	0	0	1.96	0	0	0.5	0.17	0	0	0	0	0	0	0.12	0	0	0	0	0	3.44	0	0		34.6
Piller, W. E., & Mansour, A. M. (1990). The Northern Bay of Safaga (Red Sea, Egypt):. An actuopalaeontological approach. II. Sediment analyses and sedimentary facies. Beiträge zur Paläontologie von Österreich, (16), 1-102.	A7	8.52	0	0	0	0.74	0.24	0.86	0	0	0	0	0.18	0	0	0.61	0	0	0	0	0	0	0	0	0	0	0	0	0	1.2	0	0		87.65
Piller, W. E., & Mansour, A. M. (1990). The Northern Bay of Safaga (Red Sea, Egypt):. An actuopalaeontological approach. II. Sediment analyses and sedimentary facies. Beiträge zur Paläontologie von Österreich, (16), 1-102.	A8	61.52	0	0	0	6.01	2.32	10.79	0	0	0	0	1.15	0	0	0.45	0.13	0	0	0	0	0	0	0	0	0	0	0	0	17.16	0	0		0.45
Piller, W. E., & Mansour, A. M. (1990). The Northern Bay of Safaga (Red Sea, Egypt):. An actuopalaeontological approach. II. Sediment analyses and sedimentary facies. Beiträge zur Paläontologie von Österreich, (16), 1-102.	A10	2.34	0	0	0	4.65	0	1.98	0	0	0	0	0.11	0	0	0.22	0.02	0	0	0	0	0	0	0	0	0	0	0	0	3.72	0	0		86.96
Piller, W. E., & Mansour, A. M. (1990). The Northern Bay of Safaga (Red Sea, Egypt):. An actuopalaeontological approach. II. Sediment analyses and sedimentary facies. Beiträge zur Paläontologie von Österreich, (16), 1-102.	A11	34.67	0	0	0	3.83	0.23	23.26	0	0	0.07	0	3.93	0	0	1.03	0.87	0	0	0	0	0	0	0.5	0	0	0	0	0	15.9	0	0		15.68
Piller, W. E., & Mansour, A. M. (1990). The Northern Bay of Safaga (Red Sea, Egypt):. An actuopalaeontological approach. II. Sediment analyses and sedimentary facies. Beiträge zur Paläontologie von Österreich, (16), 1-102.	A12	62.4	0	0	0	3.14	0.03	19.66	0	0	0.04	0	6.5	0	0	0.73	0.01	0	0	0	0	0	0	0	0	0	0	0	0	7.32	0	0		0.19
Piller, W. E., & Mansour, A. M. (1990). The Northern Bay of Safaga (Red Sea, Egypt):. An actuopalaeontological approach. II. Sediment analyses and sedimentary facies. Beiträge zur Paläontologie von Österreich, (16), 1-102.	A13	60.64	0	0	0	17.72	9.07	0.78	0	0	0	0	0.1	0	0	0.29	0	0	0	0	0	0	0	0	0	0	0	0	0	3.84	0	0		7.56
Piller, W. E., & Mansour, A. M. (1990). The Northern Bay of Safaga (Red Sea, Egypt):. An actuopalaeontological approach. II. Sediment analyses and sedimentary facies. Beiträge zur Paläontologie von Österreich, (16), 1-102.	A14	50.5	0	0	0	0.18	0	40.87	0	0	0.07	0	5.33	0	0	0.44	0.01	0	0	0	0	0	0	0	0	0	0	0	0	2.45	0	0		0.15
Piller, W. E., & Mansour, A. M. (1990). The Northern Bay of Safaga (Red Sea, Egypt):. An actuopalaeontological approach. II. Sediment analyses and sedimentary facies. Beiträge zur Paläontologie von Österreich, (16), 1-102.	A15	26.89	0	0	0	3.16	0.5	52.02	0	0	0.15	0	7.47	0	0	3.76	0.34	0	0	0	0	0	0	0	0.03	0	0	0	0	4.27	0	0		1.33
Piller, W. E., & Mansour, A. M. (1990). The Northern Bay of Safaga (Red Sea, Egypt):. An actuopalaeontological approach. II. Sediment analyses and sedimentary facies. Beiträge zur Paläontologie von Österreich, (16), 1-102.	A16	58.33	0	0	0	13.46	0.56	0.78	0	0	0	0	0.34	0	0	0.25	0.02	0	0	0	0	0	0	0	0	0	0	0	0	6.32	0	0		19.94
Piller, W. E., & Mansour, A. M. (1990). The Northern Bay of Safaga (Red Sea, Egypt):. An actuopalaeontological approach. II. Sediment analyses and sedimentary facies. Beiträge zur Paläontologie von Österreich, (16), 1-102.	A17	22.34	0	0	0	38.79	34.99	0.59	0	0	0	0	0.32	0	0	1.09	0.03	0	0	0	0	0	0	0	0	0	0	0	0	1.85	0	0		0
Piller, W. E., & Mansour, A. M. (1990). The Northern Bay of Safaga (Red Sea, Egypt):. An actuopalaeontological approach. II. Sediment analyses and sedimentary facies. Beiträge zur Paläontologie von Österreich, (16), 1-102.	A18	43.13	0	0	0	0.51	0	38.39	0	0	0	0	4.32	0	0	1.33	0.3	0	0	0	0	0	0	0	0	0	0	0	0	10.63	0	0		1.38
Piller, W. E., & Mansour, A. M. (1990). The Northern Bay of Safaga (Red Sea, Egypt):. An actuopalaeontological approach. II. Sediment analyses and sedimentary facies. Beiträge zur Paläontologie von Österreich, (16), 1-102.	A19	29.65	0	0	0	0.91	0	46.57	0	0	0	0	3.61	0	0	1.17	1.18	0	0	0	0	0	0	1.85	0	0	0	0	0	5.21	0	0		9.84
Piller, W. E., & Mansour, A. M. (1990). The Northern Bay of Safaga (Red Sea, Egypt):. An actuopalaeontological approach. II. Sediment analyses and sedimentary facies. Beiträge zur Paläontologie von Österreich, (16), 1-102.	A20	62.4	0	0	0	14.65	0.6	16.73	0	0	0	0	3.45	0	0	0.03	0	0	0	0	0	0	0	0	0	0	0	0	0	0.55	0	0		1.58
Piller, W. E., & Mansour, A. M. (1990). The Northern Bay of Safaga (Red Sea, Egypt):. An actuopalaeontological approach. II. Sediment analyses and sedimentary facies. Beiträge zur Paläontologie von Österreich, (16), 1-102.	A21	64.81	0	0	0	5	0.12	12.08	0	0	0	0	2.4	0	0	1.76	0.02	0	0	0	0	0	0	0	0	0	0	0	0	7.3	0	0		6.5
Piller, W. E., & Mansour, A. M. (1990). The Northern Bay of Safaga (Red Sea, Egypt):. An actuopalaeontological approach. II. Sediment analyses and sedimentary facies. Beiträge zur Paläontologie von Österreich, (16), 1-102.	A22	64.31	0	0	0	0.3	0.26	22.53	0	0	0	0	5.65	0	0	1.82	0.19	0	0	0	0	0	0	0	0	0	0	0	0	5	0	0		0.12
Piller, W. E., & Mansour, A. M. (1990). The Northern Bay of Safaga (Red Sea, Egypt):. An actuopalaeontological approach. II. Sediment analyses and sedimentary facies. Beiträge zur Paläontologie von Österreich, (16), 1-102.	A23	63.28	0	0	0	23.98	1.65	1.3	0	0	0.06	0	0.42	0	0	0.3	0.42	0	0	0	0	0	0	0.08	0	0	0	0	0	8.09	0	0		0.42
Piller, W. E., & Mansour, A. M. (1990). The Northern Bay of Safaga (Red Sea, Egypt):. An actuopalaeontological approach. II. Sediment analyses and sedimentary facies. Beiträge zur Paläontologie von Österreich, (16), 1-102.	A24	65.27	0	0	0	6.3	0.91	19.55	0	0	0	0	5.92	0	0	0.57	0	0	0	0	0	0	0	0	0	0	0	0	0	0.84	0	0		0.63
Piller, W. E., & Mansour, A. M. (1990). The Northern Bay of Safaga (Red Sea, Egypt):. An actuopalaeontological approach. II. Sediment analyses and sedimentary facies. Beiträge zur Paläontologie von Österreich, (16), 1-102.	A25	43.74	0	0	0	0.21	0	39.34	0	0	0	0	6.08	0	0	0.62	0.19	0	0	0	0	0	0	0	0	0	0	0	0	8.64	0	0		1.18
Piller, W. E., & Mansour, A. M. (1990). The Northern Bay of Safaga (Red Sea, Egypt):. An actuopalaeontological approach. II. Sediment analyses and sedimentary facies. Beiträge zur Paläontologie von Österreich, (16), 1-102.	A26	74.47	0	0	0	2.19	0	14.58	0	0	0.11	0	3.16	0	0	1.86	0	0	0	0	0	0	0	0	0	0	0	0	0	3.39	0	0		0.25
Piller, W. E., & Mansour, A. M. (1990). The Northern Bay of Safaga (Red Sea, Egypt):. An actuopalaeontological approach. II. Sediment analyses and sedimentary facies. Beiträge zur Paläontologie von Österreich, (16), 1-102.	A27	49.27	0	0	0	0.17	0	11.74	0	0	0	0	2.26	0	0	1.31	0.2	0	0	0	0	0	0	0	0	0	0	0	0	2.91	0	0		32.14
Piller, W. E., & Mansour, A. M. (1990). The Northern Bay of Safaga (Red Sea, Egypt):. An actuopalaeontological approach. II. Sediment analyses and sedimentary facies. Beiträge zur Paläontologie von Österreich, (16), 1-102.	A28	25.02	0	0	0	52.95	16.11	2.65	0	0	0	0	0.96	0	0	1.4	0.66	0	0	0	0	0.01	0	0	0	0	0	0	0	0.25	0	0		0
Piller, W. E., & Mansour, A. M. (1990). The Northern Bay of Safaga (Red Sea, Egypt):. An actuopalaeontological approach. II. Sediment analyses and sedimentary facies. Beiträge zur Paläontologie von Österreich, (16), 1-102.	A29	59.37	0	0	0	16.34	8.68	1.53	0	0	0	0	2.36	0	0	1.67	8.69	0	0	0	0	0.01	0	0	0	0	0	0	0	1.15	0	0		0
Piller, W. E., & Mansour, A. M. (1990). The Northern Bay of Safaga (Red Sea, Egypt):. An actuopalaeontological approach. II. Sediment analyses and sedimentary facies. Beiträge zur Paläontologie von Österreich, (16), 1-102.	A30	40.79	0	0	0	0.21	0	45.18	0	0	0	0	4.19	0	0	0.12	0.49	0	0	0	0	0	0	0	0	0	0	0	0	6.89	0	0		2.23
Piller, W. E., & Mansour, A. M. (1990). The Northern Bay of Safaga (Red Sea, Egypt):. An actuopalaeontological approach. II. Sediment analyses and sedimentary facies. Beiträge zur Paläontologie von Österreich, (16), 1-102.	A32	40.13	0	0	0	31.03	3.45	7.52	0	0	0	0	1.96	0	0	2.08	0.4	0	0	0	0	0	0	0	0	0	0	0	0	4.75	0	0		8.67
Piller, W. E., & Mansour, A. M. (1990). The Northern Bay of Safaga (Red Sea, Egypt):. An actuopalaeontological approach. II. Sediment analyses and sedimentary facies. Beiträge zur Paläontologie von Österreich, (16), 1-102.	B1	51.35	0	0	0	4.57	25.08	14.27	0	0	0	0	0.26	0	0	0.48	0.47	0	0	0	0	0.01	0	0	0	0	0	0	0	3.1	0	0		0.4
Piller, W. E., & Mansour, A. M. (1990). The Northern Bay of Safaga (Red Sea, Egypt):. An actuopalaeontological approach. II. Sediment analyses and sedimentary facies. Beiträge zur Paläontologie von Österreich, (16), 1-102.	B2	44.65	0	0	0	23.32	12.69	7.08	0	0	0	0	1.08	0	0	1.18	3.24	0	0	0	0	0	0	0	0	0	0	0	0	6.8	0	0		0
Piller, W. E., & Mansour, A. M. (1990). The Northern Bay of Safaga (Red Sea, Egypt):. An actuopalaeontological approach. II. Sediment analyses and sedimentary facies. Beiträge zur Paläontologie von Österreich, (16), 1-102.	B3	67.28	0	0	0	1.42	0	20.85	0	0	0	0	0.93	0	0	1.59	0.03	0	0	0	0	0	0	0	0	0	0	0	0	7.83	0	0		0.07
Piller, W. E., & Mansour, A. M. (1990). The Northern Bay of Safaga (Red Sea, Egypt):. An actuopalaeontological approach. II. Sediment analyses and sedimentary facies. Beiträge zur Paläontologie von Österreich, (16), 1-102.	B4	44.1	0	0	0	4.93	32	12.41	0	0	0.21	0	0.22	0	0	0.3	1.13	0	0	0	0	0	0	0	0	0	0	0	0	4.51	0	0		0.19
Piller, W. E., & Mansour, A. M. (1990). The Northern Bay of Safaga (Red Sea, Egypt):. An actuopalaeontological approach. II. Sediment analyses and sedimentary facies. Beiträge zur Paläontologie von Österreich, (16), 1-102.	B6	49.68	0	0	0	0.62	0	36.62	0	0	0	0	2.23	0	0	1.8	0.05	0	0	0	0	0	0	0	0	0	0	0	0	5.7	0	0		3.29
Piller, W. E., & Mansour, A. M. (1990). The Northern Bay of Safaga (Red Sea, Egypt):. An actuopalaeontological approach. II. Sediment analyses and sedimentary facies. Beiträge zur Paläontologie von Österreich, (16), 1-102.	B7	52.6	0	0	0	15.82	9.12	10.12	0	0	0.16	0	2.1	0	0	8.03	0.36	0	0	0	0	0.02	0	0	0	0	0	0	0	1.66	0	0		0
Piller, W. E., & Mansour, A. M. (1990). The Northern Bay of Safaga (Red Sea, Egypt):. An actuopalaeontological approach. II. Sediment analyses and sedimentary facies. Beiträge zur Paläontologie von Österreich, (16), 1-102.	B8	44.99	0	0	0	10.04	14.71	14.52	0	0	0	0	2.98	0	0	1.36	0.01	0	0	0	0	0	0	0	0	0	0	0	0	8.43	0	0		2.95
Piller, W. E., & Mansour, A. M. (1990). The Northern Bay of Safaga (Red Sea, Egypt):. An actuopalaeontological approach. II. Sediment analyses and sedimentary facies. Beiträge zur Paläontologie von Österreich, (16), 1-102.	B9	48.4	0	0	0	2.16	3.98	11.13	0	0	2.14	0	5.05	0	0	1.78	0.13	0	0	0	0	0.02	0	0	0	0	0	0	0	24.3	0	0		0.91
Piller, W. E., & Mansour, A. M. (1990). The Northern Bay of Safaga (Red Sea, Egypt):. An actuopalaeontological approach. II. Sediment analyses and sedimentary facies. Beiträge zur Paläontologie von Österreich, (16), 1-102.	B10	27.58	0	0	0	53.9	1.28	8.24	0	0	0	0	0.29	0	0	3.51	0.23	0	0	0	0	0	0	0	0	0	0	0	0	4.44	0	0		0
Piller, W. E., & Mansour, A. M. (1990). The Northern Bay of Safaga (Red Sea, Egypt):. An actuopalaeontological approach. II. Sediment analyses and sedimentary facies. Beiträge zur Paläontologie von Österreich, (16), 1-102.	B11	33.14	0	0	0	18.59	28.95	8.34	0	0	0	0	2.49	0	0	7.71	0.04	0	0	0	0	0	0	0	0	0	0	0	0	0.75	0	0		0
Piller, W. E., & Mansour, A. M. (1990). The Northern Bay of Safaga (Red Sea, Egypt):. An actuopalaeontological approach. II. Sediment analyses and sedimentary facies. Beiträge zur Paläontologie von Österreich, (16), 1-102.	B12	34.99	0	0	0	20.95	22.5	7.74	0	0	0.02	0	3.42	0	0	4.14	0.37	0	0	0	0	0	0	0	0	0	0	0	0	5.87	0	0		0
Piller, W. E., & Mansour, A. M. (1990). The Northern Bay of Safaga (Red Sea, Egypt):. An actuopalaeontological approach. II. Sediment analyses and sedimentary facies. Beiträge zur Paläontologie von Österreich, (16), 1-102.	B13	47.35	0	0	0	27.04	12.71	5.72	0	0	0	0	1.94	0	0	2.58	0.27	0	0	0	0	0.05	0	0	0	0	0.02	0	0	2.31	0	0		0.02
Piller, W. E., & Mansour, A. M. (1990). The Northern Bay of Safaga (Red Sea, Egypt):. An actuopalaeontological approach. II. Sediment analyses and sedimentary facies. Beiträge zur Paläontologie von Österreich, (16), 1-102.	B14	51.14	0	0	0	0.07	0	22.61	0	0	0	0	3.54	0	0	6.93	0	0	0	0	0	0.07	0	0	0	0	4.72	0	0	10.83	0	0		0.07
Piller, W. E., & Mansour, A. M. (1990). The Northern Bay of Safaga (Red Sea, Egypt):. An actuopalaeontological approach. II. Sediment analyses and sedimentary facies. Beiträge zur Paläontologie von Österreich, (16), 1-102.	B15	64.53	0	0	0	17.08	5.05	4.34	0	0	0	0	1.84	0	0	4.4	0.06	0	0	0	0	0	0	0	0	0	0	0	0	2.7	0	0		0
Piller, W. E., & Mansour, A. M. (1990). The Northern Bay of Safaga (Red Sea, Egypt):. An actuopalaeontological approach. II. Sediment analyses and sedimentary facies. Beiträge zur Paläontologie von Österreich, (16), 1-102.	B16	86.97	0	0	0	0.68	0.18	4.86	0	0	0	0	1.66	0	0	2.6	0.04	0	0	0	0	0	0	0	0	0	0.04	0	0	2.95	0	0		0
Piller, W. E., & Mansour, A. M. (1990). The Northern Bay of Safaga (Red Sea, Egypt):. An actuopalaeontological approach. II. Sediment analyses and sedimentary facies. Beiträge zur Paläontologie von Österreich, (16), 1-102.	B17	44.84	0	0	0	1.57	0.13	38.03	0	0	1.41	0	3.59	0	0	1.06	0.84	0	0	0	0	0	0	1.75	0.18	0	0	0	0	5.63	0	0		0.99
Piller, W. E., & Mansour, A. M. (1990). The Northern Bay of Safaga (Red Sea, Egypt):. An actuopalaeontological approach. II. Sediment analyses and sedimentary facies. Beiträge zur Paläontologie von Österreich, (16), 1-102.	B18	62.35	0	0	0	11.83	0.68	9.63	0	0	0.01	0	3.63	0	0	1.42	0.05	0	0	0	0	0	0	0.11	0	0	0	0	0	8.21	0	0		2.08
Piller, W. E., & Mansour, A. M. (1990). The Northern Bay of Safaga (Red Sea, Egypt):. An actuopalaeontological approach. II. Sediment analyses and sedimentary facies. Beiträge zur Paläontologie von Österreich, (16), 1-102.	B19	69.65	0	0	0	4.31	2.82	2.52	0	0	0	0	0.74	0	0	2.64	0.08	0	0	0	0	0	0	0	0	0	0	0	0	6.47	0	0		0.77
Piller, W. E., & Mansour, A. M. (1990). The Northern Bay of Safaga (Red Sea, Egypt):. An actuopalaeontological approach. II. Sediment analyses and sedimentary facies. Beiträge zur Paläontologie von Österreich, (16), 1-102.	B20	69.74	0	0	0	1.61	0	19.71	0	0	0.22	0	2.9	0	0	3.21	0.02	0	0	0	0	0	0	0	0	0	0	0	0	2.19	0	0		0.42
Piller, W. E., & Mansour, A. M. (1990). The Northern Bay of Safaga (Red Sea, Egypt):. An actuopalaeontological approach. II. Sediment analyses and sedimentary facies. Beiträge zur Paläontologie von Österreich, (16), 1-102.	B21	23.2	0	0	0	7.36	0	23.78	0	0	0	0	2.04	0	0	5.5	0.42	0	0	0	0	0	0	0	0	0	0.74	0	0	4.29	0	0		32.67
Piller, W. E., & Mansour, A. M. (1990). The Northern Bay of Safaga (Red Sea, Egypt):. An actuopalaeontological approach. II. Sediment analyses and sedimentary facies. Beiträge zur Paläontologie von Österreich, (16), 1-102.	B22	74.58	0	0	0	2.91	0	14.31	0	0	0	0	2.44	0	0	3.2	0.13	0	0	0	0	0	0	0.28	0	0	0.09	0	0	1.04	0	0		1.01
Piller, W. E., & Mansour, A. M. (1990). The Northern Bay of Safaga (Red Sea, Egypt):. An actuopalaeontological approach. II. Sediment analyses and sedimentary facies. Beiträge zur Paläontologie von Österreich, (16), 1-102.	B23	51.32	0	0	0	23.62	11.7	3.5	0	0	0.03	0	1.29	0	0	5.95	0.36	0	0	0	0	0.01	0	0	0	0	0	0	0	2.27	0	0		0.04
Piller, W. E., & Mansour, A. M. (1990). The Northern Bay of Safaga (Red Sea, Egypt):. An actuopalaeontological approach. II. Sediment analyses and sedimentary facies. Beiträge zur Paläontologie von Österreich, (16), 1-102.	B24	47.74	0	0	0	11.55	23.44	6.68	0	0	0.4	0	2.35	0	0	2.64	0.38	0	0	0	0	0.08	0	0	0	0	0	0	0	4.7	0	0		0.04
Piller, W. E., & Mansour, A. M. (1990). The Northern Bay of Safaga (Red Sea, Egypt):. An actuopalaeontological approach. II. Sediment analyses and sedimentary facies. Beiträge zur Paläontologie von Österreich, (16), 1-102.	B25	62.14	0	0	0	27	3.32	1.19	0	0	0	0	0.05	0	0	0.29	0.76	0	0	0	0	0	0	0	0	0	0	0	0	5.08	0	0		0.18
Piller, W. E., & Mansour, A. M. (1990). The Northern Bay of Safaga (Red Sea, Egypt):. An actuopalaeontological approach. II. Sediment analyses and sedimentary facies. Beiträge zur Paläontologie von Österreich, (16), 1-102.	B26	31.41	0	0	0	21.89	24.48	1.47	0	0	0	0	1.69	0	0	1.01	0	0	0	0	0	0	0	0	0	0	0	0	0	17.57	0	0		0.48
Piller, W. E., & Mansour, A. M. (1990). The Northern Bay of Safaga (Red Sea, Egypt):. An actuopalaeontological approach. II. Sediment analyses and sedimentary facies. Beiträge zur Paläontologie von Österreich, (16), 1-102.	B28	56.3	0	0	0	1.95	0.35	11.7	0	0	0	0	0.3	0	0	0.23	0	0	0	0	0	0	0	0.01	0	0	0.13	0	0	28.31	0	0		0.71
Piller, W. E., & Mansour, A. M. (1990). The Northern Bay of Safaga (Red Sea, Egypt):. An actuopalaeontological approach. II. Sediment analyses and sedimentary facies. Beiträge zur Paläontologie von Österreich, (16), 1-102.	B30	34.86	0	0	0	31.03	16.06	8.63	0	0	0.14	0	2.34	0	0	2.85	2.64	0	0	0	0	0.33	0	0	0	0	0.29	0	0	0.82	0	0		0
Piller, W. E., & Mansour, A. M. (1990). The Northern Bay of Safaga (Red Sea, Egypt):. An actuopalaeontological approach. II. Sediment analyses and sedimentary facies. Beiträge zur Paläontologie von Österreich, (16), 1-102.	B31	34.76	0	0	0	37.72	12.76	3.45	0	0	0.07	0	3.68	0	0	3.39	1.16	0	0	0	0	0.01	0	0	0.01	0	0	0	0	3	0	0		0
Piller, W. E., & Mansour, A. M. (1990). The Northern Bay of Safaga (Red Sea, Egypt):. An actuopalaeontological approach. II. Sediment analyses and sedimentary facies. Beiträge zur Paläontologie von Österreich, (16), 1-102.	B32	52.62	0	0	0	5.94	0	17.52	0	0	0.36	0	1.59	0	0	2.38	0.4	0	0	0	0	0	0	0	0	0	0.03	0	0	17.74	0	0		1.43
Piller, W. E., & Mansour, A. M. (1990). The Northern Bay of Safaga (Red Sea, Egypt):. An actuopalaeontological approach. II. Sediment analyses and sedimentary facies. Beiträge zur Paläontologie von Österreich, (16), 1-102.	B33	9.32	0	0	0	0.67	2.03	54.81	0	0	0.26	0	1.59	0	0	2.9	1.2	0	0	0	0	0	0	0	0	0	0.23	0	0	27.17	0	0		0
Piller, W. E., & Mansour, A. M. (1990). The Northern Bay of Safaga (Red Sea, Egypt):. An actuopalaeontological approach. II. Sediment analyses and sedimentary facies. Beiträge zur Paläontologie von Österreich, (16), 1-102.	B34	22.17	0	0	0	1.74	0.03	63.17	0	0	0.03	0	1.23	0	0	1.35	0.1	0	0	0	0	0	0	0.01	0	0	0	0	0	10.09	0	0		0.07
Piller, W. E., & Mansour, A. M. (1990). The Northern Bay of Safaga (Red Sea, Egypt):. An actuopalaeontological approach. II. Sediment analyses and sedimentary facies. Beiträge zur Paläontologie von Österreich, (16), 1-102.	B35	62.35	0	0	0	0.26	0.63	19.25	0	0	0.24	0	6.13	0	0	3.2	0.03	0	0	0	0	0	0	0.02	0	0	0.09	0	0	7.34	0	0		0.45
Piller, W. E., & Mansour, A. M. (1990). The Northern Bay of Safaga (Red Sea, Egypt):. An actuopalaeontological approach. II. Sediment analyses and sedimentary facies. Beiträge zur Paläontologie von Österreich, (16), 1-102.	B36	60.32	0	0	0	0.47	0.07	29.8	0	0	0	0	1.6	0	0	1.84	0.09	0	0	0	0	0.02	0	0.16	0	0	0	0	0	5.75	0	0		0.07
Piller, W. E., & Mansour, A. M. (1990). The Northern Bay of Safaga (Red Sea, Egypt):. An actuopalaeontological approach. II. Sediment analyses and sedimentary facies. Beiträge zur Paläontologie von Österreich, (16), 1-102.	B37	16.22	0	0	0	2.35	0	64.77	0	0	0.02	0	1.23	0	0	0.51	0.03	0	0	0	0	0	0	0	0	0	0	0	0	6.62	0	0		8.25
Piller, W. E., & Mansour, A. M. (1990). The Northern Bay of Safaga (Red Sea, Egypt):. An actuopalaeontological approach. II. Sediment analyses and sedimentary facies. Beiträge zur Paläontologie von Österreich, (16), 1-102.	B38	42.93	0	0	0	9.82	0	41.08	0	0	0	0	3.46	0	0	1.2	0	0	0	0	0	0	0	0	0	0	0	0	0	1.25	0	0		0.28
Piller, W. E., & Mansour, A. M. (1990). The Northern Bay of Safaga (Red Sea, Egypt):. An actuopalaeontological approach. II. Sediment analyses and sedimentary facies. Beiträge zur Paläontologie von Österreich, (16), 1-102.	B41	64.8	0	0	0	0.48	1.29	13.41	0	0	0	0	3.27	0	0	2.33	0.03	0	0	0	0	0	0	0	0	0	0.38	0	0	11.07	0	0		2.89
Piller, W. E., & Mansour, A. M. (1990). The Northern Bay of Safaga (Red Sea, Egypt):. An actuopalaeontological approach. II. Sediment analyses and sedimentary facies. Beiträge zur Paläontologie von Österreich, (16), 1-102.	B42	66.25	0	0	0	1.02	2.58	7.93	0	0	0	0	5.58	0	0	3.23	0.02	0	0	0	0	0	0	0	0	0	0.06	0	0	10.57	0	0		2.76
Piller, W. E., & Mansour, A. M. (1990). The Northern Bay of Safaga (Red Sea, Egypt):. An actuopalaeontological approach. II. Sediment analyses and sedimentary facies. Beiträge zur Paläontologie von Österreich, (16), 1-102.	B43	56.5	0	0	0	0	0	23.12	0	0	0	0	3.47	0	0	9.31	0	0	0	0	0	0	0	0	0	0	0.74	0	0	6.87	0	0		0
Piller, W. E., & Mansour, A. M. (1990). The Northern Bay of Safaga (Red Sea, Egypt):. An actuopalaeontological approach. II. Sediment analyses and sedimentary facies. Beiträge zur Paläontologie von Österreich, (16), 1-102.	B44	82.01	0	0	0	0.24	0	6.25	0	0	0	0	2.25	0	0	7.01	0	0	0	0	0	0	0	0	0	0	0	0	0	2.25	0	0		0
Piller, W. E., & Mansour, A. M. (1990). The Northern Bay of Safaga (Red Sea, Egypt):. An actuopalaeontological approach. II. Sediment analyses and sedimentary facies. Beiträge zur Paläontologie von Österreich, (16), 1-102.	B45	53.83	0	0	0	10.71	29.58	1.23	0	0	0	0	1.14	0	0	2.3	0.86	0	0	0	0	0.01	0	0	0	0	0	0	0	0.34	0	0		0
Piller, W. E., & Mansour, A. M. (1990). The Northern Bay of Safaga (Red Sea, Egypt):. An actuopalaeontological approach. II. Sediment analyses and sedimentary facies. Beiträge zur Paläontologie von Österreich, (16), 1-102.	B46	82.23	0	0	0	0	0	7.78	0	0	0	0	1.42	0	0	4.5	0	0	0	0	0	0	0	0	0	0	0	0	0	4.03	0	0		0.03
Piller, W. E., & Mansour, A. M. (1990). The Northern Bay of Safaga (Red Sea, Egypt):. An actuopalaeontological approach. II. Sediment analyses and sedimentary facies. Beiträge zur Paläontologie von Österreich, (16), 1-102.	B48	65.95	0	0	0	6.7	0.32	5.23	0	0	1.11	0	3.04	0	0	2.78	0.09	0	0	0	0	0	0	0	0	0	0.26	0	0	13.08	0	0		1.45
Piller, W. E., & Mansour, A. M. (1990). The Northern Bay of Safaga (Red Sea, Egypt):. An actuopalaeontological approach. II. Sediment analyses and sedimentary facies. Beiträge zur Paläontologie von Österreich, (16), 1-102.	B51	7.65	0	0	0	0	0	2.62	0	0	87.31	0	1.26	0	0	0.36	0.14	0	0	0	0	0	0	0	0	0	0.03	0	0	0.19	0	0		0.42
Piller, W. E., & Mansour, A. M. (1990). The Northern Bay of Safaga (Red Sea, Egypt):. An actuopalaeontological approach. II. Sediment analyses and sedimentary facies. Beiträge zur Paläontologie von Österreich, (16), 1-102.	B52	34.5	0	0	0	26.46	1.92	26.87	0	0	0.02	0	0.82	0	0	1.34	0.56	0	0	0	0	0.01	0	0	0	0	0	0	0	7.5	0	0		0
Piller, W. E., & Mansour, A. M. (1990). The Northern Bay of Safaga (Red Sea, Egypt):. An actuopalaeontological approach. II. Sediment analyses and sedimentary facies. Beiträge zur Paläontologie von Österreich, (16), 1-102.	B53	55.87	0	0	0	0.3	0	30.68	0	0	0.27	0	1.96	0	0	5.8	0	0	0	0	0	0	0	0	0	0	0	0	0	5.3	0	0		0
Piller, W. E., & Mansour, A. M. (1990). The Northern Bay of Safaga (Red Sea, Egypt):. An actuopalaeontological approach. II. Sediment analyses and sedimentary facies. Beiträge zur Paläontologie von Österreich, (16), 1-102.	B54	63.92	0	0	0	0.73	0.94	15.03	0	0	0.63	0	3.49	0	0	2.37	0.26	0	0	0	0	0	0	0	0	0	0.64	0	0	10.39	0	0		1.6
Piller, W. E., & Mansour, A. M. (1990). The Northern Bay of Safaga (Red Sea, Egypt):. An actuopalaeontological approach. II. Sediment analyses and sedimentary facies. Beiträge zur Paläontologie von Österreich, (16), 1-102.	B56	63.7	0	0	0	4.85	21.35	1.37	0	0	0	0	0.03	0	0	0.7	0.56	0	0	0	0	0	0	0	0	0	0	0	0	7.35	0	0		0
Piller, W. E., & Mansour, A. M. (1990). The Northern Bay of Safaga (Red Sea, Egypt):. An actuopalaeontological approach. II. Sediment analyses and sedimentary facies. Beiträge zur Paläontologie von Österreich, (16), 1-102.	B57	70.2	0	0	0	0.82	14.31	1.52	0	0	0	0	0.05	0	0	0.11	0	0	0	0	0	0	0	0	0	0	0.03	0	0	11.97	0	0		0.99
Piller, W. E., & Mansour, A. M. (1990). The Northern Bay of Safaga (Red Sea, Egypt):. An actuopalaeontological approach. II. Sediment analyses and sedimentary facies. Beiträge zur Paläontologie von Österreich, (16), 1-102.	B58	62.6	0	0	0	0	0	29.88	0	0	0	0	2.16	0	0	3.73	0	0	0	0	0	0	0	0	0	0	0	0	0	2.02	0	0		0.15
Piller, W. E., & Mansour, A. M. (1990). The Northern Bay of Safaga (Red Sea, Egypt):. An actuopalaeontological approach. II. Sediment analyses and sedimentary facies. Beiträge zur Paläontologie von Österreich, (16), 1-102.	B59	52.92	0	0	0	19.67	20.13	0.72	0	0	0.02	0	0.18	0	0	1.81	0.63	0	0	0	0	0	0	0	0	0	0	0	0	3.92	0	0		0
Piller, W. E., & Mansour, A. M. (1990). The Northern Bay of Safaga (Red Sea, Egypt):. An actuopalaeontological approach. II. Sediment analyses and sedimentary facies. Beiträge zur Paläontologie von Österreich, (16), 1-102.	B60	62.59	0	0	0	2.16	30.57	1.07	0	0	0	0	0.22	0	0	0.03	1.13	0	0	0	0	0	0	0	0	0	0	0	0	2.22	0	0		0
Piller, W. E., & Mansour, A. M. (1990). The Northern Bay of Safaga (Red Sea, Egypt):. An actuopalaeontological approach. II. Sediment analyses and sedimentary facies. Beiträge zur Paläontologie von Österreich, (16), 1-102.	B61	70.03	0	0	0	9.09	10.88	1.66	0	0	0	0	0.04	0	0	0.55	0.94	0	0	0	0	0.01	0	0	0	0	0	0	0	6.52	0	0		0.29
Piller, W. E., & Mansour, A. M. (1990). The Northern Bay of Safaga (Red Sea, Egypt):. An actuopalaeontological approach. II. Sediment analyses and sedimentary facies. Beiträge zur Paläontologie von Österreich, (16), 1-102.	B67	56.23	0	0	0	32.82	0.22	1.28	0	0	0.38	0	0.84	0	0	1.78	0.56	0	0	0	0	0	0	0	0	0	0	0	0	5.85	0	0		0.05
Piller, W. E., & Mansour, A. M. (1990). The Northern Bay of Safaga (Red Sea, Egypt):. An actuopalaeontological approach. II. Sediment analyses and sedimentary facies. Beiträge zur Paläontologie von Österreich, (16), 1-102.	B68	51.85	0	0	0	41.6	3.12	1.87	0	0	0	0	0.45	0	0	0.28	0.22	0	0	0	0	0	0	0	0	0	0	0	0	0.53	0	0		0.07
Piller, W. E., & Mansour, A. M. (1990). The Northern Bay of Safaga (Red Sea, Egypt):. An actuopalaeontological approach. II. Sediment analyses and sedimentary facies. Beiträge zur Paläontologie von Österreich, (16), 1-102.	B69	84.93	0	0	0	0.41	0	6.06	0	0	0	0	3.41	0	0	1.97	0.18	0	0	0	0	0	0	0	0	0	0	0	0	2.56	0	0		0.46
Piller, W. E., & Mansour, A. M. (1990). The Northern Bay of Safaga (Red Sea, Egypt):. An actuopalaeontological approach. II. Sediment analyses and sedimentary facies. Beiträge zur Paläontologie von Österreich, (16), 1-102.	B70	47.25	0	0	0	0	0	29.99	0	0	0	0	6.33	0	0	8.28	0	0	0	0	0	0	0	0	0	0	0	0	0	8.15	0	0		0
Piller, W. E., & Mansour, A. M. (1990). The Northern Bay of Safaga (Red Sea, Egypt):. An actuopalaeontological approach. II. Sediment analyses and sedimentary facies. Beiträge zur Paläontologie von Österreich, (16), 1-102.	B73	20.66	0	0	0	47.82	15.42	6.07	0	0	1.03	0	1.5	0	0	6.97	0.1	0	0	0	0	0	0	0	0	0	0	0	0	0.44	0	0		0
Piller, W. E., & Mansour, A. M. (1990). The Northern Bay of Safaga (Red Sea, Egypt):. An actuopalaeontological approach. II. Sediment analyses and sedimentary facies. Beiträge zur Paläontologie von Österreich, (16), 1-102.	B74	60.97	0	0	0	19.62	7.82	3.03	0	0	0	0	0.28	0	0	0.64	0	0	0	0	0	0	0	0	0	0	0	0	0	3.01	0	0		4.61
Piller, W. E., & Mansour, A. M. (1990). The Northern Bay of Safaga (Red Sea, Egypt):. An actuopalaeontological approach. II. Sediment analyses and sedimentary facies. Beiträge zur Paläontologie von Österreich, (16), 1-102.	C1	52.56	0	0	0	24.04	0	16.61	0	0	0	0	0.6	0	0	0.93	0.22	0	0	0	0	0	0	0	0	0		0	0	5.01	0	0		0
Piller, W. E., & Mansour, A. M. (1990). The Northern Bay of Safaga (Red Sea, Egypt):. An actuopalaeontological approach. II. Sediment analyses and sedimentary facies. Beiträge zur Paläontologie von Österreich, (16), 1-102.	C2	26.79	0	0	0	0	0	55.09	0	0	1.81	0	1.14	0	0	1.47	0.22	0	0	0	0	0	0	0	0	0		0	0	13.48	0	0		0
Piller, W. E., & Mansour, A. M. (1990). The Northern Bay of Safaga (Red Sea, Egypt):. An actuopalaeontological approach. II. Sediment analyses and sedimentary facies. Beiträge zur Paläontologie von Österreich, (16), 1-102.	C3	58.1	0	0	0	0	0	14.5	0	0	13.25	0	2.82	0	0	1.02	0.2	0	0	0	0	0	0	0	0	0	0.22	0	0	9.91	0	0		0
Piller, W. E., & Mansour, A. M. (1990). The Northern Bay of Safaga (Red Sea, Egypt):. An actuopalaeontological approach. II. Sediment analyses and sedimentary facies. Beiträge zur Paläontologie von Österreich, (16), 1-102.	C4	69.4	0	0	0	2.91	0	15.16	0	0	0	0	3.83	0	0	0.76	0.9	0	0	0	0	0	0	0	0	0	0	0	0	6.19	0	0		0.86
Piller, W. E., & Mansour, A. M. (1990). The Northern Bay of Safaga (Red Sea, Egypt):. An actuopalaeontological approach. II. Sediment analyses and sedimentary facies. Beiträge zur Paläontologie von Österreich, (16), 1-102.	C5	44.85	0	0	0	9.99	0.15	3.92	0	0	0	0	0.12	0	0	4.88	0.42	0	0	0	0	0	0	0	0	0	0	0	0	31.51	0	0		4.15
Piller, W. E., & Mansour, A. M. (1990). The Northern Bay of Safaga (Red Sea, Egypt):. An actuopalaeontological approach. II. Sediment analyses and sedimentary facies. Beiträge zur Paläontologie von Österreich, (16), 1-102.	C6	29.14	0	0	0	16.63	0.77	23.88	0	0	0	0	4.1	0	0	0.16	1.24	0	0	0	0	0	0	0	0	0	8.09	0	0	12.52	0	0		3.46
Piller, W. E., & Mansour, A. M. (1990). The Northern Bay of Safaga (Red Sea, Egypt):. An actuopalaeontological approach. II. Sediment analyses and sedimentary facies. Beiträge zur Paläontologie von Österreich, (16), 1-102.	C7	47.64	0	0	0	3.38	0	23.58	0	0	0.1	0	5.11	0	0	0.65	1.89	0	0	0	0	0.25	0	0	0	0	0.94	0	0	15.68	0	0		0.79
Piller, W. E., & Mansour, A. M. (1990). The Northern Bay of Safaga (Red Sea, Egypt):. An actuopalaeontological approach. II. Sediment analyses and sedimentary facies. Beiträge zur Paläontologie von Österreich, (16), 1-102.	C8	46.48	0	0	0	23.29	7.98	7.3	0	0	0	0	1.43	0	0	2.59	0.23	0	0	0	0	0.03	0	0	0	0		0	0	10.25	0	0		0.42
Piller, W. E., & Mansour, A. M. (1990). The Northern Bay of Safaga (Red Sea, Egypt):. An actuopalaeontological approach. II. Sediment analyses and sedimentary facies. Beiträge zur Paläontologie von Österreich, (16), 1-102.	C9	1.43	0	0	0	1.31	0.85	0.95	0	0	0	0	0.06	0	0	0.32	0	0	0	0	0	0	0	0	0	0		0	0	0.57	0	0		94.52
Piller, W. E., & Mansour, A. M. (1990). The Northern Bay of Safaga (Red Sea, Egypt):. An actuopalaeontological approach. II. Sediment analyses and sedimentary facies. Beiträge zur Paläontologie von Österreich, (16), 1-102.	C10	57.29	0	0	0	11.16	0	1.41	0	0	0	0	0.02	0	0	0.04	0.06	0	0	0	0	0	0	0	0	0		0	0	29.88	0	0		0.15
Piller, W. E., & Mansour, A. M. (1990). The Northern Bay of Safaga (Red Sea, Egypt):. An actuopalaeontological approach. II. Sediment analyses and sedimentary facies. Beiträge zur Paläontologie von Österreich, (16), 1-102.	C11	34.76	0	0	0	5.25	0	0.7	0	0	0	0	0.13	0	0	0.02	0	0	0	0	0	0	0	0	0	0		0	0	59.15	0	0		0
Piller, W. E., & Mansour, A. M. (1990). The Northern Bay of Safaga (Red Sea, Egypt):. An actuopalaeontological approach. II. Sediment analyses and sedimentary facies. Beiträge zur Paläontologie von Österreich, (16), 1-102.	C12	53.27	0	0	0	3.92	6.43	25.07	0	0	0	0	1.65	0	0	1.45	0.22	0	0	0	0	0	0	0	0	0		0	0	7.99	0	0		0
Piller, W. E., & Mansour, A. M. (1990). The Northern Bay of Safaga (Red Sea, Egypt):. An actuopalaeontological approach. II. Sediment analyses and sedimentary facies. Beiträge zur Paläontologie von Österreich, (16), 1-102.	C13	41.26	0	0	0	0.14	0	1.72	0	0	0	0	0.95	0	0	0	0	0	0	0	0	0	0	0.11	0	0		0	0	21.87	0	0		33.95
Piller, W. E., & Mansour, A. M. (1990). The Northern Bay of Safaga (Red Sea, Egypt):. An actuopalaeontological approach. II. Sediment analyses and sedimentary facies. Beiträge zur Paläontologie von Österreich, (16), 1-102.	C14	34.58	0	0	0	14.92	30.7	8.65	0	0	1.19	0	1.54	0	0	1.26	0.53	0	0	0	0	0.04	0	0	0	0		0	0	7.62	0	0		0
Piller, W. E., & Mansour, A. M. (1990). The Northern Bay of Safaga (Red Sea, Egypt):. An actuopalaeontological approach. II. Sediment analyses and sedimentary facies. Beiträge zur Paläontologie von Österreich, (16), 1-102.	C15	48.27	0	0	0	6.75	13.66	10.05	0	0	0	0	0.46	0	0	0.35	0.06	0	0	0	0	0	0	0	0	0	7.01	0	0	13.37	0	0		0.01
Piller, W. E., & Mansour, A. M. (1990). The Northern Bay of Safaga (Red Sea, Egypt):. An actuopalaeontological approach. II. Sediment analyses and sedimentary facies. Beiträge zur Paläontologie von Österreich, (16), 1-102.	C16	35.93	0	0	0	7.06	2.12	35.22	0	0	0.03	0	6.95	0	0	0.84	0.97	0	0	0	0	0	0	0	0	0	0.77	0	0	8.04	0	0		2.06
Piller, W. E., & Mansour, A. M. (1990). The Northern Bay of Safaga (Red Sea, Egypt):. An actuopalaeontological approach. II. Sediment analyses and sedimentary facies. Beiträge zur Paläontologie von Österreich, (16), 1-102.	C17	74.27	0	0	0	4.15	0	2.31	0	0	0	0	0.03	0	0	0.08	0.07	0	0	0	0	0	0	0	0	0	0.03	0	0	18.01	0	0		1.04
Piller, W. E., & Mansour, A. M. (1990). The Northern Bay of Safaga (Red Sea, Egypt):. An actuopalaeontological approach. II. Sediment analyses and sedimentary facies. Beiträge zur Paläontologie von Österreich, (16), 1-102.	C18	66.83	0	0	0	21.19	0.06	0.44	0	0	0	0	0.01	0	0	0.08	0	0	0	0	0	0	0	0	0	0	0	0	0	11.38	0	0		0
Piller, W. E., & Mansour, A. M. (1990). The Northern Bay of Safaga (Red Sea, Egypt):. An actuopalaeontological approach. II. Sediment analyses and sedimentary facies. Beiträge zur Paläontologie von Österreich, (16), 1-102.	C19	35.14	0	0	0	5.83	0	42.75	0	0	0	0	3.02	0	0	0.27	1.25	0	0	0	0	0	0	0	0	0	0	0	0	11.23	0	0		0.51
Piller, W. E., & Mansour, A. M. (1990). The Northern Bay of Safaga (Red Sea, Egypt):. An actuopalaeontological approach. II. Sediment analyses and sedimentary facies. Beiträge zur Paläontologie von Österreich, (16), 1-102.	C20	32.62	0	0	0	0.07	0	31.21	0	0	0	0	14.38	0	0	0.98	0.73	0	0	0	0	0	0	0	0	0	2.01	0	0	17.83	0	0		0.17
Piller, W. E., & Mansour, A. M. (1990). The Northern Bay of Safaga (Red Sea, Egypt):. An actuopalaeontological approach. II. Sediment analyses and sedimentary facies. Beiträge zur Paläontologie von Österreich, (16), 1-102.	C21	23.7	0	0	0	34.68	0	2.15	0	0	0	0	0.34	0	0	0	0.02	0	0	0	0	0.01	0	0.08	0	0	0	0	0	15.81	0	0		23.2
Piller, W. E., & Mansour, A. M. (1990). The Northern Bay of Safaga (Red Sea, Egypt):. An actuopalaeontological approach. II. Sediment analyses and sedimentary facies. Beiträge zur Paläontologie von Österreich, (16), 1-102.	C23	63.65	0	0	0	0.2	0	6.71	0	0	0	0	3.58	0	0	9.31	0.07	0	0	0	0	0	0	0	0	0	2.17	0	0	14.13	0	0		0.18
Piller, W. E., & Mansour, A. M. (1990). The Northern Bay of Safaga (Red Sea, Egypt):. An actuopalaeontological approach. II. Sediment analyses and sedimentary facies. Beiträge zur Paläontologie von Österreich, (16), 1-102.	C24	27.19	0	0	0	10.08	2.69	1.37	0	0	0	0	0.43	0	0	2.65	0.03	0	0	0	0	0	0	0	0	0	0	0	0	55.56	0	0		0
Piller, W. E., & Mansour, A. M. (1990). The Northern Bay of Safaga (Red Sea, Egypt):. An actuopalaeontological approach. II. Sediment analyses and sedimentary facies. Beiträge zur Paläontologie von Österreich, (16), 1-102.	C26	54.16	0	0	0	1.98	0	16.24	0	0	0	0	1.93	0	0	1.36	0.21	0	0	0	0	0	0	0	0	0	0	0	0	19.34	0	0		4.77
Piller, W. E., & Mansour, A. M. (1990). The Northern Bay of Safaga (Red Sea, Egypt):. An actuopalaeontological approach. II. Sediment analyses and sedimentary facies. Beiträge zur Paläontologie von Österreich, (16), 1-102.	C27	35.24	0	0	0	34.36	19.04	3.39	0	0	0	0	0.11	0	0	2.73	0.2	0	0	0	0	0	0	0	0	0	0	0	0	4.93	0	0		0.01
Piller, W. E., & Mansour, A. M. (1990). The Northern Bay of Safaga (Red Sea, Egypt):. An actuopalaeontological approach. II. Sediment analyses and sedimentary facies. Beiträge zur Paläontologie von Österreich, (16), 1-102.	C28	24.73	0	0	0	56.16	8.06	2.52	0	0	0	0	1.17	0	0	5.02	0.02	0	0	0	0	0	0	0	0	0	0	0	0	2.31	0	0		0
Piller, W. E., & Mansour, A. M. (1990). The Northern Bay of Safaga (Red Sea, Egypt):. An actuopalaeontological approach. II. Sediment analyses and sedimentary facies. Beiträge zur Paläontologie von Österreich, (16), 1-102.	D1	46.69	0	0	0	8.35	9.54	9.95	0	0	0.34	0	3.5	0	0	0	0.17	0	0	0	0	0	0	0	0	0	0.59	0	0	1.86	0	0		19
Piller, W. E., & Mansour, A. M. (1990). The Northern Bay of Safaga (Red Sea, Egypt):. An actuopalaeontological approach. II. Sediment analyses and sedimentary facies. Beiträge zur Paläontologie von Österreich, (16), 1-102.	D2	29.27	0	0	0	23.45	27.87	6.99	0	0	0	0	1.42	0	0	0.78	0.16	0	0	0	0	0	0	0.29	0	0	0	0	0	8.32	0	0		1.11
Piller, W. E., & Mansour, A. M. (1990). The Northern Bay of Safaga (Red Sea, Egypt):. An actuopalaeontological approach. II. Sediment analyses and sedimentary facies. Beiträge zur Paläontologie von Österreich, (16), 1-102.	D3	46.84	0	0	0	15.63	26.39	3.54	0	0	0.07	0	0.95	0	0	1.34	2.84	0	0	0	0	0.07	0	0	0	0	0	0	0	2.21	0	0		0.12
Piller, W. E., & Mansour, A. M. (1990). The Northern Bay of Safaga (Red Sea, Egypt):. An actuopalaeontological approach. II. Sediment analyses and sedimentary facies. Beiträge zur Paläontologie von Österreich, (16), 1-102.	D5	66.81	0	0	0	4.66	10.79	4.58	0	0	0	0	2.61	0	0	5.06	0.4	0	0	0	0	0	0	0	0	0	0	0	0	4.9	0	0		0.2
Piller, W. E., & Mansour, A. M. (1990). The Northern Bay of Safaga (Red Sea, Egypt):. An actuopalaeontological approach. II. Sediment analyses and sedimentary facies. Beiträge zur Paläontologie von Österreich, (16), 1-102.	D6	61.33	0	0	0	0	0.71	12.14	0	0	0	0	5.71	0	0	11.84	0	0	0	0	0	0	0	0	0	0	0	0	0	8.16	0	0		0.1
Piller, W. E., & Mansour, A. M. (1990). The Northern Bay of Safaga (Red Sea, Egypt):. An actuopalaeontological approach. II. Sediment analyses and sedimentary facies. Beiträge zur Paläontologie von Österreich, (16), 1-102.	D7	63.32	0	0	0	18.1	12.78	2.37	0	0	0	0	0.51	0	0	0.1	1.58	0	0	0	0	0	0	0	0	0	0	0	0	1.13	0	0		0.12
Piller, W. E., & Mansour, A. M. (1990). The Northern Bay of Safaga (Red Sea, Egypt):. An actuopalaeontological approach. II. Sediment analyses and sedimentary facies. Beiträge zur Paläontologie von Österreich, (16), 1-102.	D8	55.86	0	0	0	14.28	16.08	3.48	0	0	0.25	0	1.54	0	0	4.84	1.8	0	0	0	0	0.03	0	0	0	0	0	0	0	1.67	0	0		0.18
Piller, W. E., & Mansour, A. M. (1990). The Northern Bay of Safaga (Red Sea, Egypt):. An actuopalaeontological approach. II. Sediment analyses and sedimentary facies. Beiträge zur Paläontologie von Österreich, (16), 1-102.	D9	68.06	0	0	0	0.81	5.45	10.97	0	0	0	0	2.63	0	0	5.42	0.13	0	0	0	0	0.06	0	0	0	0	0	0	0	6.46	0	0		0
Kennedy, D. M., Woodroffe, C. D., Jones, B. G., Dickson, M. E., & Phipps, C. V. G. (2002). Carbonate sedimentation on subtropical shelves around Lord Howe Island and Balls Pyramid, southwest Pacific. Marine Geology, 188(3-4), 333-349.	Lord Howe Island_G39_1	17.8273	0	0	0	0	50.2374	4.83902	0	0	0	0	0	0	0	0	0	4.83902	0	0	0	0	0	0	0	0	0	0	0	0	0	12.6866	9.57068	0
Kennedy, D. M., Woodroffe, C. D., Jones, B. G., Dickson, M. E., & Phipps, C. V. G. (2002). Carbonate sedimentation on subtropical shelves around Lord Howe Island and Balls Pyramid, southwest Pacific. Marine Geology, 188(3-4), 333-349.	Lord Howe Island_G39_2	9.41017	0	0	0	0	27.9393	8.14512	0	0	6.59002	0	0	0	0	0	0	8.14512	0	0	0	0	0	0	0	0	0	0	0	0	0	28.7286	11.0417	0
Kennedy, D. M., Woodroffe, C. D., Jones, B. G., Dickson, M. E., & Phipps, C. V. G. (2002). Carbonate sedimentation on subtropical shelves around Lord Howe Island and Balls Pyramid, southwest Pacific. Marine Geology, 188(3-4), 333-349.	Lord Howe Island_G39_3	20.0575	0	0	0	5.65678	27.4824	6.9305	0	0	6.90435	0	0	0	0	0	0	6.9305	0	0	0	0	0	0	0	0	0	0	0	0	0	12.1944	13.8436	0
Kennedy, D. M., Woodroffe, C. D., Jones, B. G., Dickson, M. E., & Phipps, C. V. G. (2002). Carbonate sedimentation on subtropical shelves around Lord Howe Island and Balls Pyramid, southwest Pacific. Marine Geology, 188(3-4), 333-349.	Lord Howe Island_G39_4	9.37681	0	0	0	0	32.8233	2.19124	0	0	0	0	0	0	0	0	0	2.19124	0	0	0	0	0	0	0	0	0	0	0	0	0	39.1385	14.2789	0
Kennedy, D. M., Woodroffe, C. D., Jones, B. G., Dickson, M. E., & Phipps, C. V. G. (2002). Carbonate sedimentation on subtropical shelves around Lord Howe Island and Balls Pyramid, southwest Pacific. Marine Geology, 188(3-4), 333-349.	Lord Howe Island_G79_1	3.97525	0	0	0	0	21.5235	2.3614	0	0	3.4883	0	0	0	0	0	0	2.3614	0	0	0	0	0	0	0	0	0	0	0	0	0	46.0734	9.77033	10.4464
Kennedy, D. M., Woodroffe, C. D., Jones, B. G., Dickson, M. E., & Phipps, C. V. G. (2002). Carbonate sedimentation on subtropical shelves around Lord Howe Island and Balls Pyramid, southwest Pacific. Marine Geology, 188(3-4), 333-349.	Lord Howe Island_G79_2	17.9122	0	0	0	0	24.861	5.70703	0	0	0	0	0	0	0	0	0	5.70703	0	0	0	0	0	0	0	0	0	0	0	0	0	31.288	14.5248	0
Kennedy, D. M., Woodroffe, C. D., Jones, B. G., Dickson, M. E., & Phipps, C. V. G. (2002). Carbonate sedimentation on subtropical shelves around Lord Howe Island and Balls Pyramid, southwest Pacific. Marine Geology, 188(3-4), 333-349.	Lord Howe Island_G79_3	19.5397	0	0	0	2.39176	21.9625	3.71914	0	0	8.4075	0	0	0	0	0	0	3.71914	0	0	0	0	0	0	0	0	0	0	0	0	0	27.3788	12.8815	0
Kennedy, D. M., Woodroffe, C. D., Jones, B. G., Dickson, M. E., & Phipps, C. V. G. (2002). Carbonate sedimentation on subtropical shelves around Lord Howe Island and Balls Pyramid, southwest Pacific. Marine Geology, 188(3-4), 333-349.	Lord Howe Island_G79_4	8.11165	0	0	0	3.89273	23.8136	4.15438	0	0	5.34645	0	0	0	0	0	0	4.15438	0	0	0	0	0	0	0	0	0	0	0	0	0	35.9675	8.3642	6.1951
Kennedy, D. M., Woodroffe, C. D., Jones, B. G., Dickson, M. E., & Phipps, C. V. G. (2002). Carbonate sedimentation on subtropical shelves around Lord Howe Island and Balls Pyramid, southwest Pacific. Marine Geology, 188(3-4), 333-349.	Lord Howe Island_G79_5	13.839	0	0	0	0	25.1641	4.35477	0	0	1.86762	0	0	0	0	0	0	4.35477	0	0	0	0	0	0	0	0	0	0	0	0	0	30.5086	19.9112	0
Kennedy, D. M., Woodroffe, C. D., Jones, B. G., Dickson, M. E., & Phipps, C. V. G. (2002). Carbonate sedimentation on subtropical shelves around Lord Howe Island and Balls Pyramid, southwest Pacific. Marine Geology, 188(3-4), 333-349.	Lord Howe Island_G79_6	5.39646	0	0	0	0	16.5774	5.08876	0	0	0	0	0	0	0	0	0	5.08876	0	0	0	0	0	0	0	0	0	0	0	0	0	48.1673	11.1443	8.53707
Kennedy, D. M., Woodroffe, C. D., Jones, B. G., Dickson, M. E., & Phipps, C. V. G. (2002). Carbonate sedimentation on subtropical shelves around Lord Howe Island and Balls Pyramid, southwest Pacific. Marine Geology, 188(3-4), 333-349.	Lord Howe Island_G79_7	13.6604	0	0	0	5.07124	14.6017	6.60619	0	0	8.81961	0	0	0	0	0	0	6.60619	0	0	0	0	0	0	0	0	0	0	0	0	0	22.2869	22.3478	0
Kennedy, D. M., Woodroffe, C. D., Jones, B. G., Dickson, M. E., & Phipps, C. V. G. (2002). Carbonate sedimentation on subtropical shelves around Lord Howe Island and Balls Pyramid, southwest Pacific. Marine Geology, 188(3-4), 333-349.	Lord Howe Island_G79_8	13.9467	0	0	0	3.84064	22.6432	4.23825	0	0	0	0	0	0	0	0	0	4.23825	0	0	0	0	0	0	0	0	0	0	0	0	0	36.4411	14.6519	0
Kennedy, D. M., Woodroffe, C. D., Jones, B. G., Dickson, M. E., & Phipps, C. V. G. (2002). Carbonate sedimentation on subtropical shelves around Lord Howe Island and Balls Pyramid, southwest Pacific. Marine Geology, 188(3-4), 333-349.	Lord Howe Island_G88	11.2853	0	0	0	6.88532	31.1167	2.90526	0	0	0	0	0	0	0	0	0	2.90526	0	0	0	0	0	0	0	0	0	0	0	0	0	31.975	12.9272	0
Kennedy, D. M., Woodroffe, C. D., Jones, B. G., Dickson, M. E., & Phipps, C. V. G. (2002). Carbonate sedimentation on subtropical shelves around Lord Howe Island and Balls Pyramid, southwest Pacific. Marine Geology, 188(3-4), 333-349.	Lord Howe Island_G87_1	13.119	0	0	0	5.58643	38.1132	4.74637	0	0	0	0	0	0	0	0	0	4.74637	0	0	0	0	0	0	0	0	0	0	0	0	0	21.0403	12.6483	0
Kennedy, D. M., Woodroffe, C. D., Jones, B. G., Dickson, M. E., & Phipps, C. V. G. (2002). Carbonate sedimentation on subtropical shelves around Lord Howe Island and Balls Pyramid, southwest Pacific. Marine Geology, 188(3-4), 333-349.	Lord Howe Island_G87_2	21.1447	0	0	0	3.35983	38.3719	2.40659	0	0	3.46046	0	0	0	0	0	0	2.40659	0	0	0	0	0	0	0	0	0	0	0	0	0	18.5052	10.3448	0
Kennedy, D. M., Woodroffe, C. D., Jones, B. G., Dickson, M. E., & Phipps, C. V. G. (2002). Carbonate sedimentation on subtropical shelves around Lord Howe Island and Balls Pyramid, southwest Pacific. Marine Geology, 188(3-4), 333-349.	Lord Howe Island_G87_3	11.9149	0	0	0	6.58503	30.4287	3.35156	0	0	1.52178	0	0	0	0	0	0	3.35156	0	0	0	0	0	0	0	0	0	0	0	0	0	31.9798	10.8667	0
Kennedy, D. M., Woodroffe, C. D., Jones, B. G., Dickson, M. E., & Phipps, C. V. G. (2002). Carbonate sedimentation on subtropical shelves around Lord Howe Island and Balls Pyramid, southwest Pacific. Marine Geology, 188(3-4), 333-349.	Lord Howe Island_G15_1	18.7794	0	0	0	2.96395	21.1211	5.90217	0	0	0	0	0	0	0	0	0	5.90217	0	0	0	0	0	0	0	0	0	0	0	0	0	36.9547	8.37649	0
Kennedy, D. M., Woodroffe, C. D., Jones, B. G., Dickson, M. E., & Phipps, C. V. G. (2002). Carbonate sedimentation on subtropical shelves around Lord Howe Island and Balls Pyramid, southwest Pacific. Marine Geology, 188(3-4), 333-349.	Lord Howe Island_G15_2	14.5276	0	0	0	4.29061	36.12	4.8652	0	0	0	0	0	0	0	0	0	4.8652	0	0	0	0	0	0	0	0	0	0	0	0	0	18.4189	16.9125	0
Kennedy, D. M., Woodroffe, C. D., Jones, B. G., Dickson, M. E., & Phipps, C. V. G. (2002). Carbonate sedimentation on subtropical shelves around Lord Howe Island and Balls Pyramid, southwest Pacific. Marine Geology, 188(3-4), 333-349.	Lord Howe Island_G19	11.5501	0	0	0	10.4979	32.8418	3.59913	0	0	0	0	0	0	0	0	0	3.59913	0	0	0	0	0	0	0	0	0	0	0	0	0	28.1445	9.76749	0
Kennedy, D. M., Woodroffe, C. D., Jones, B. G., Dickson, M. E., & Phipps, C. V. G. (2002). Carbonate sedimentation on subtropical shelves around Lord Howe Island and Balls Pyramid, southwest Pacific. Marine Geology, 188(3-4), 333-349.	Lord Howe Island_G16	23.6683	0	0	0	1.68865	23.1865	10.1521	0	0	0	0	0	0	0	0	0	10.1521	0	0	0	0	0	0	0	0	0	0	0	0	0	18.9025	12.25	0
Kennedy, D. M., Woodroffe, C. D., Jones, B. G., Dickson, M. E., & Phipps, C. V. G. (2002). Carbonate sedimentation on subtropical shelves around Lord Howe Island and Balls Pyramid, southwest Pacific. Marine Geology, 188(3-4), 333-349.	Lord Howe Island_G48_1	16.4439	0	0	0	4.52671	30.2075	12.6387	0	0	0	0	0	0	0	0	0	12.6387	0	0	0	0	0	0	0	0	0	0	0	0	0	13.5361	10.0084	0
Kennedy, D. M., Woodroffe, C. D., Jones, B. G., Dickson, M. E., & Phipps, C. V. G. (2002). Carbonate sedimentation on subtropical shelves around Lord Howe Island and Balls Pyramid, southwest Pacific. Marine Geology, 188(3-4), 333-349.	Lord Howe Island_G48_2	10.9412	0	0	0	0	44.9924	5.71866	0	0	1.7849	0	0	0	0	0	0	5.71866	0	0	0	0	0	0	0	0	0	0	0	0	0	16.5652	14.2789	0
Kennedy, D. M., Woodroffe, C. D., Jones, B. G., Dickson, M. E., & Phipps, C. V. G. (2002). Carbonate sedimentation on subtropical shelves around Lord Howe Island and Balls Pyramid, southwest Pacific. Marine Geology, 188(3-4), 333-349.	Lord Howe Island_G48_3	10.4491	0	0	0	2.58527	43.808	3.62751	0	0	3.66096	0	0	0	0	0	0	3.62751	0	0	0	0	0	0	0	0	0	0	0	0	0	20.2988	11.9428	0
Kennedy, D. M., Woodroffe, C. D., Jones, B. G., Dickson, M. E., & Phipps, C. V. G. (2002). Carbonate sedimentation on subtropical shelves around Lord Howe Island and Balls Pyramid, southwest Pacific. Marine Geology, 188(3-4), 333-349.	Lord Howe Island_G56	9.64545	0	0	0	0	35.1142	2.96746	0	0	0	0	0	0	0	0	0	2.96746	0	0	0	0	0	0	0	0	0	0	0	0	0	34.5681	14.7373	0
Kennedy, D. M., Woodroffe, C. D., Jones, B. G., Dickson, M. E., & Phipps, C. V. G. (2002). Carbonate sedimentation on subtropical shelves around Lord Howe Island and Balls Pyramid, southwest Pacific. Marine Geology, 188(3-4), 333-349.	Lord Howe Island_G74_1	11.1754	0	0	0	4.70067	38.6816	2.5152	0	0	0	0	0	0	0	0	0	2.5152	0	0	0	0	0	0	0	0	0	0	0	0	0	28.4636	11.9483	0
Kennedy, D. M., Woodroffe, C. D., Jones, B. G., Dickson, M. E., & Phipps, C. V. G. (2002). Carbonate sedimentation on subtropical shelves around Lord Howe Island and Balls Pyramid, southwest Pacific. Marine Geology, 188(3-4), 333-349.	Lord Howe Island_G74_2	11.8156	0	0	0	3.20738	28.8788	4.32981	0	0	0	0	0	0	0	0	0	4.32981	0	0	0	0	0	0	0	0	0	0	0	0	0	35.323	12.1156	0
Kennedy, D. M., Woodroffe, C. D., Jones, B. G., Dickson, M. E., & Phipps, C. V. G. (2002). Carbonate sedimentation on subtropical shelves around Lord Howe Island and Balls Pyramid, southwest Pacific. Marine Geology, 188(3-4), 333-349.	Lord Howe Island_G74_3	9.76244	0	0	0	4.27413	20.1915	4.42081	0	0	0	0	0	0	0	0	0	4.42081	0	0	0	0	0	0	0	0	0	0	0	0	0	39.81	13.5782	3.54212
Kennedy, D. M., Woodroffe, C. D., Jones, B. G., Dickson, M. E., & Phipps, C. V. G. (2002). Carbonate sedimentation on subtropical shelves around Lord Howe Island and Balls Pyramid, southwest Pacific. Marine Geology, 188(3-4), 333-349.	Lord Howe Island_G66	14.7592	0	0	0	7.07892	29.3346	3.41416	0	0	0	0	0	0	0	0	0	3.41416	0	0	0	0	0	0	0	0	0	0	0	0	0	27.5276	14.4713	0
Kennedy, D. M., Woodroffe, C. D., Jones, B. G., Dickson, M. E., & Phipps, C. V. G. (2002). Carbonate sedimentation on subtropical shelves around Lord Howe Island and Balls Pyramid, southwest Pacific. Marine Geology, 188(3-4), 333-349.	Balls Pyramid	20.0874	0	0	0	5.25432	25.1543	2.87256	0	0	5.6793	0	0	0	0	0	0	2.87256	0	0	0	0	0	0	0	0	0	0	0	0	0	24.7254	13.3541	0
Kennedy, D. M., Woodroffe, C. D., Jones, B. G., Dickson, M. E., & Phipps, C. V. G. (2002). Carbonate sedimentation on subtropical shelves around Lord Howe Island and Balls Pyramid, southwest Pacific. Marine Geology, 188(3-4), 333-349.	Balls Pyramid	23.903	0	0	0	3.84525	24.3016	4.1834	0	0	0	0	0	0	0	0	0	4.1834	0	0	0	0	0	0	0	0	0	0	0	0	0	25.6023	13.9811	0
Kennedy, D. M., Woodroffe, C. D., Jones, B. G., Dickson, M. E., & Phipps, C. V. G. (2002). Carbonate sedimentation on subtropical shelves around Lord Howe Island and Balls Pyramid, southwest Pacific. Marine Geology, 188(3-4), 333-349.	Balls Pyramid G47_1	19.1837	0	0	0	3.49657	9.99386	12.5886	0	0	0	0	0	0	0	0	0	12.5886	0	0	0	0	0	0	0	0	0	0	0	0	0	16.2458	25.9029	0
Kennedy, D. M., Woodroffe, C. D., Jones, B. G., Dickson, M. E., & Phipps, C. V. G. (2002). Carbonate sedimentation on subtropical shelves around Lord Howe Island and Balls Pyramid, southwest Pacific. Marine Geology, 188(3-4), 333-349.	Balls Pyramid G47_2	9.36498	0	0	0	4.91149	28.1383	4.68083	0	0	0	0	0	0	0	0	0	4.68083	0	0	0	0	0	0	0	0	0	0	0	0	0	36.8956	11.328	0
Kennedy, D. M., Woodroffe, C. D., Jones, B. G., Dickson, M. E., & Phipps, C. V. G. (2002). Carbonate sedimentation on subtropical shelves around Lord Howe Island and Balls Pyramid, southwest Pacific. Marine Geology, 188(3-4), 333-349.	Balls Pyramid G47_3	9.82041	0	0	0	12.8641	37.9343	3.1483	0	0	0	0	0	0	0	0	0	3.1483	0	0	0	0	0	0	0	0	0	0	0	0	0	22.3129	10.7717	0
Kennedy, D. M., Woodroffe, C. D., Jones, B. G., Dickson, M. E., & Phipps, C. V. G. (2002). Carbonate sedimentation on subtropical shelves around Lord Howe Island and Balls Pyramid, southwest Pacific. Marine Geology, 188(3-4), 333-349.	Balls Pyramid G47_4	14.3931	0	0	0	6.52691	35.3161	3.21274	0	0	6.68164	0	0	0	0	0	0	3.21274	0	0	0	0	0	0	0	0	0	0	0	0	0	20.9937	9.6631	0
Kennedy, D. M., Woodroffe, C. D., Jones, B. G., Dickson, M. E., & Phipps, C. V. G. (2002). Carbonate sedimentation on subtropical shelves around Lord Howe Island and Balls Pyramid, southwest Pacific. Marine Geology, 188(3-4), 333-349.	Balls Pyramid G47_5	17.8385	0	0	0	3.92231	34.9385	2.32987	0	0	8.19565	0	0	0	0	0	0	2.32987	0	0	0	0	0	0	0	0	0	0	0	0	0	16.3505	14.0948	0
Bastida, R., Roux, A., & Martínez, D. E. (1992). Benthic communities of the argentine continental-shelf. Oceanologica Acta, 15(6), 687-698.	01A	95	0	0	0	0	0	0	0	0	0	0	0	0	0	0	0	0	5	0	0	0	0	0	0	0	0	0	0	0	0	0
Bastida, R., Roux, A., & Martínez, D. E. (1992). Benthic communities of the argentine continental-shelf. Oceanologica Acta, 15(6), 687-698.	02A	100	0	0	0	0	0	0	0	0	0	0	0	0	0	0	0	0	0	0	0	0	0	0	0	0	0	0	0	0	0	0
Bastida, R., Roux, A., & Martínez, D. E. (1992). Benthic communities of the argentine continental-shelf. Oceanologica Acta, 15(6), 687-698.	03A	57.0556	0	0	0	0	0	0	0	0	0	0	0	0	0	25.1739	10.8061	0	6.96444	0	0	0	0	0	0	0	0	0	0	0	0	0
Bastida, R., Roux, A., & Martínez, D. E. (1992). Benthic communities of the argentine continental-shelf. Oceanologica Acta, 15(6), 687-698.	04A	100	0	0	0	0	0	0	0	0	0	0	0	0	0	0	0	0	0	0	0	0	0	0	0	0	0	0	0	0	0	0
Bastida, R., Roux, A., & Martínez, D. E. (1992). Benthic communities of the argentine continental-shelf. Oceanologica Acta, 15(6), 687-698.	05A	91.6667	0	0	0	0	0	0	0	0	0	0	0	0	0	0	0	0	5	0	0	0	0	0	3.33333	0	0	0	0	0	0	0
Bastida, R., Roux, A., & Martínez, D. E. (1992). Benthic communities of the argentine continental-shelf. Oceanologica Acta, 15(6), 687-698.	06A	100	0	0	0	0	0	0	0	0	0	0	0	0	0	0	0	0	0	0	0	0	0	0	0	0	0	0	0	0	0	0
Bastida, R., Roux, A., & Martínez, D. E. (1992). Benthic communities of the argentine continental-shelf. Oceanologica Acta, 15(6), 687-698.	07A	0	0	0	0	0	0	0	0	0	0	0	0	0	0	0	56.1111	0	0	11.6667	0	0	0	0	32.2222	0	0	0	0	0	0	0
Bastida, R., Roux, A., & Martínez, D. E. (1992). Benthic communities of the argentine continental-shelf. Oceanologica Acta, 15(6), 687-698.	08A	100	0	0	0	0	0	0	0	0	0	0	0	0	0	0	0	0	0	0	0	0	0	0	0	0	0	0	0	0	0	0
Bastida, R., Roux, A., & Martínez, D. E. (1992). Benthic communities of the argentine continental-shelf. Oceanologica Acta, 15(6), 687-698.	09A	86.9444	0	0	0	0	0	0	0	0	0	0	0	0	0	0	0	0	13.0556	0	0	0	0	0	0	0	0	0	0	0	0	0
Bastida, R., Roux, A., & Martínez, D. E. (1992). Benthic communities of the argentine continental-shelf. Oceanologica Acta, 15(6), 687-698.	10A	81.9444	0	0	0	0	0	0	0	0	0	0	0	0	0	9.44444	8.61111	0	0	0	0	0	0	0	0	0	0	0	0	0	0	0
Bastida, R., Roux, A., & Martínez, D. E. (1992). Benthic communities of the argentine continental-shelf. Oceanologica Acta, 15(6), 687-698.	11A	33.0587	0	0	0	0	0	0	0	0	0	0	0	0	0	0	46.295	0	13.1282	0	0	0	0	0	7.51811	0	0	0	0	0	0	0
Bastida, R., Roux, A., & Martínez, D. E. (1992). Benthic communities of the argentine continental-shelf. Oceanologica Acta, 15(6), 687-698.	12A	81.1111	0	0	0	0	0	0	0	0	0	0	0	0	0	0	0	0	13.0556	0	0	0	0	0	5.83333	0	0	0	0	0	0	0
Bastida, R., Roux, A., & Martínez, D. E. (1992). Benthic communities of the argentine continental-shelf. Oceanologica Acta, 15(6), 687-698.	13A	91.9444	0	0	0	0	0	0	0	0	0	0	0	0	0	0	0	0	8.05556	0	0	0	0	0	0	0	0	0	0	0	0	0
Bastida, R., Roux, A., & Martínez, D. E. (1992). Benthic communities of the argentine continental-shelf. Oceanologica Acta, 15(6), 687-698.	14A	100	0	0	0	0	0	0	0	0	0	0	0	0	0	0	0	0	0	0	0	0	0	0	0	0	0	0	0	0	0	0
Bastida, R., Roux, A., & Martínez, D. E. (1992). Benthic communities of the argentine continental-shelf. Oceanologica Acta, 15(6), 687-698.	15A	71.6667	0	0	0	0	0	0	0	0	0	0	0	0	0	0	0	0	28.3333	0	0	0	0	0	0	0	0	0	0	0	0	0
Bastida, R., Roux, A., & Martínez, D. E. (1992). Benthic communities of the argentine continental-shelf. Oceanologica Acta, 15(6), 687-698.	16A	24.864	0	0	0	0	0	0	0	0	0	0	0	0	0	0	0	0	0	31.3013	0	0	0	0	43.8347	0	0	0	0	0	0	0
Bastida, R., Roux, A., & Martínez, D. E. (1992). Benthic communities of the argentine continental-shelf. Oceanologica Acta, 15(6), 687-698.	01B	75	0	0	0	0	0	0	0	0	0	0	0	0	0	0	0	5	0	0	0	0	0	0	20	0	0	0	0	0	0	0
Bastida, R., Roux, A., & Martínez, D. E. (1992). Benthic communities of the argentine continental-shelf. Oceanologica Acta, 15(6), 687-698.	02B	100	0	0	0	0	0	0	0	0	0	0	0	0	0	0	0	0	0	0	0	0	0	0	0	0	0	0	0	0	0	0
Bastida, R., Roux, A., & Martínez, D. E. (1992). Benthic communities of the argentine continental-shelf. Oceanologica Acta, 15(6), 687-698.	03B	35.1518	0	0	0	0	0	0	0	0	0	0	0	0	0	0	26.0296	0	0	24.414	14.4046	0	0	0	0	0	0	0	0	0	0	0
Bastida, R., Roux, A., & Martínez, D. E. (1992). Benthic communities of the argentine continental-shelf. Oceanologica Acta, 15(6), 687-698.	04B	58.9858	0	0	0	0	0	0	0	0	0	0	0	0	0	12.5	0	0	0	18.8153	0	0	0	0	9.69889	0	0	0	0	0	0	0
Bastida, R., Roux, A., & Martínez, D. E. (1992). Benthic communities of the argentine continental-shelf. Oceanologica Acta, 15(6), 687-698.	05B	72.5	0	0	0	0	0	0	0	0	0	0	0	0	0	27.5	0	0	0	0	0	0	0	0	0	0	0	0	0	0	0	0
Bastida, R., Roux, A., & Martínez, D. E. (1992). Benthic communities of the argentine continental-shelf. Oceanologica Acta, 15(6), 687-698.	06B	100	0	0	0	0	0	0	0	0	0	0	0	0	0	0	0	0	0	0	0	0	0	0	0	0	0	0	0	0	0	0
Bastida, R., Roux, A., & Martínez, D. E. (1992). Benthic communities of the argentine continental-shelf. Oceanologica Acta, 15(6), 687-698.	07B	0	0	0	0	0	0	0	0	0	0	0	0	0	0	0	0	0	0	0	0	0	0	0	100	0	0	0	0	0	0	0
Bastida, R., Roux, A., & Martínez, D. E. (1992). Benthic communities of the argentine continental-shelf. Oceanologica Acta, 15(6), 687-698.	08B	0	0	0	0	0	0	0	0	0	0	0	0	0	0	5.83333	0	0	0	94.1667	0	0	0	0	0	0	0	0	0	0	0	0
Bastida, R., Roux, A., & Martínez, D. E. (1992). Benthic communities of the argentine continental-shelf. Oceanologica Acta, 15(6), 687-698.	09B	0	0	0	0	0	0	0	0	0	0	0	0	0	0	0	0	0	100	0	0	0	0	0	0	0	0	0	0	0	0	0
Bastida, R., Roux, A., & Martínez, D. E. (1992). Benthic communities of the argentine continental-shelf. Oceanologica Acta, 15(6), 687-698.	10B	6.55414	0	0	0	0	0	0	0	0	0	0	0	0	0	0	0	46.4725	6.33691	12.1256	28.5108	0	0	0	0	0	0	0	0	0	0	0
Bastida, R., Roux, A., & Martínez, D. E. (1992). Benthic communities of the argentine continental-shelf. Oceanologica Acta, 15(6), 687-698.	11B	42.727	0	0	0	0	0	0	0	0	0	0	0	0	0	0	21.8219	28.1048	7.3463	0	0	0	0	0	0	0	0	0	0	0	0	0
Bastida, R., Roux, A., & Martínez, D. E. (1992). Benthic communities of the argentine continental-shelf. Oceanologica Acta, 15(6), 687-698.	12B	0	0	0	0	0	0	0	0	0	0	0	0	0	0	0	0	0	0	0	0	0	0	0	100	0	0	0	0	0	0	0
Bastida, R., Roux, A., & Martínez, D. E. (1992). Benthic communities of the argentine continental-shelf. Oceanologica Acta, 15(6), 687-698.	13B	100	0	0	0	0	0	0	0	0	0	0	0	0	0	0	0	0	0	0	0	0	0	0	0	0	0	0	0	0	0	0
Bastida, R., Roux, A., & Martínez, D. E. (1992). Benthic communities of the argentine continental-shelf. Oceanologica Acta, 15(6), 687-698.	14B	44.5703	0	0	0	0	0	0	0	0	0	0	0	0	0	11.3164	0	27.1384	0	16.9749	0	0	0	0	0	0	0	0	0	0	0	0
Bastida, R., Roux, A., & Martínez, D. E. (1992). Benthic communities of the argentine continental-shelf. Oceanologica Acta, 15(6), 687-698.	15B	0	0	0	0	0	0	0	0	0	0	0	0	0	0	13.8889	0	86.1111	0	0	0	0	0	0	0	0	0	0	0	0	0	0
Bastida, R., Roux, A., & Martínez, D. E. (1992). Benthic communities of the argentine continental-shelf. Oceanologica Acta, 15(6), 687-698.	16B	25.9617	0	0	0	0	0	0	0	0	0	0	0	0	0	11.42	0	54.8708	0	4.31056	0	0	0	0	3.43694	0	0	0	0	0	0	0
Bastida, R., Roux, A., & Martínez, D. E. (1992). Benthic communities of the argentine continental-shelf. Oceanologica Acta, 15(6), 687-698.	17B	100	0	0	0	0	0	0	0	0	0	0	0	0	0	0	0	0	0	0	0	0	0	0	0	0	0	0	0	0	0	0
Bastida, R., Roux, A., & Martínez, D. E. (1992). Benthic communities of the argentine continental-shelf. Oceanologica Acta, 15(6), 687-698.	18B	9.24722	0	0	0	0	0	0	0	0	0	0	0	0	0	0	0	9.20917	0	81.5436	0	0	0	0	0	0	0	0	0	0	0	0
Bastida, R., Roux, A., & Martínez, D. E. (1992). Benthic communities of the argentine continental-shelf. Oceanologica Acta, 15(6), 687-698.	19B	20.978	0	0	0	0	0	0	0	0	0	0	0	0	0	0	0	47.841	9.77221	21.4088	0	0	0	0	0	0	0	0	0	0	0	0
Bastida, R., Roux, A., & Martínez, D. E. (1992). Benthic communities of the argentine continental-shelf. Oceanologica Acta, 15(6), 687-698.	20B	22.2258	0	0	0	0	0	0	0	0	0	0	0	0	0	0	0	59.5719	0	13.6253	0	0	0	0	4.57694	0	0	0	0	0	0	0
Bastida, R., Roux, A., & Martínez, D. E. (1992). Benthic communities of the argentine continental-shelf. Oceanologica Acta, 15(6), 687-698.	01C	100	0	0	0	0	0	0	0	0	0	0	0	0	0	0	0	0	0	0	0	0	0	0	0	0	0	0	0	0	0	0
Bastida, R., Roux, A., & Martínez, D. E. (1992). Benthic communities of the argentine continental-shelf. Oceanologica Acta, 15(6), 687-698.	02C	18.5438	0	0	0	0	0	0	0	0	0	0	0	0	0	0	0	42.134	0	31.6042	0	0	0	0	7.71803	0	0	0	0	0	0	0
Bastida, R., Roux, A., & Martínez, D. E. (1992). Benthic communities of the argentine continental-shelf. Oceanologica Acta, 15(6), 687-698.	03C	5.83268	0	0	0	0	0	0	0	0	0	0	0	0	0	0	0	45.4575	0	26.7381	15.0892	0	0	0	6.88249	0	0	0	0	0	0	0
Bastida, R., Roux, A., & Martínez, D. E. (1992). Benthic communities of the argentine continental-shelf. Oceanologica Acta, 15(6), 687-698.	04C	6.94444	0	0	0	0	0	0	0	0	0	0	0	0	0	0	0	86.6667	0	6.38889	0	0	0	0	0	0	0	0	0	0	0	0
Bastida, R., Roux, A., & Martínez, D. E. (1992). Benthic communities of the argentine continental-shelf. Oceanologica Acta, 15(6), 687-698.	05C	50	0	0	0	0	0	0	0	0	0	0	0	0	0	0	0	50	0	0	0	0	0	0	0	0	0	0	0	0	0	0
Bastida, R., Roux, A., & Martínez, D. E. (1992). Benthic communities of the argentine continental-shelf. Oceanologica Acta, 15(6), 687-698.	06C	9	0	0	0	0	0	0	0	0	0	0	0	0	0	0	0	71	5	0	0	0	0	0	15	0	0	0	0	0	0	0
Bastida, R., Roux, A., & Martínez, D. E. (1992). Benthic communities of the argentine continental-shelf. Oceanologica Acta, 15(6), 687-698.	07C	16	0	0	0	0	0	0	0	0	0	0	0	0	0	0	0	63		14	0	0	0	0	7	0	0	0	0	0	0	0
Bastida, R., Roux, A., & Martínez, D. E. (1992). Benthic communities of the argentine continental-shelf. Oceanologica Acta, 15(6), 687-698.	08C	0	0	0	0	0	0	0	0	0	0	0	0	0	0	0	0	0	95	0	0	0	0	0	5	0	0	0	0	0	0	0
Bastida, R., Roux, A., & Martínez, D. E. (1992). Benthic communities of the argentine continental-shelf. Oceanologica Acta, 15(6), 687-698.	09C	17.7669	0	0	0	0	0	0	0	0	0	0	0	0	0	11.54	0	30.5338	0	40.1594	0	0	0	0	0	0	0	0	0	0	0	0
Bastida, R., Roux, A., & Martínez, D. E. (1992). Benthic communities of the argentine continental-shelf. Oceanologica Acta, 15(6), 687-698.	10C	83.3333	0	0	0	0	0	0	0	0	0	0	0	0	0	0	16.6667	0	0	0	0	0	0	0	0	0	0	0	0	0	0	0
Bastida, R., Roux, A., & Martínez, D. E. (1992). Benthic communities of the argentine continental-shelf. Oceanologica Acta, 15(6), 687-698.	11C	82	0	0	0	0	0	0	0	0	0	0	0	0	0	0	15	0	0	0	0	0	0	0	3	0	0	0	0	0	0	0
Bastida, R., Roux, A., & Martínez, D. E. (1992). Benthic communities of the argentine continental-shelf. Oceanologica Acta, 15(6), 687-698.	12C	83.0556	0	0	0	0	0	0	0	0	0	0	0	0	0	0	0	0	0	16.9444	0	0	0	0	0	0	0	0	0	0	0	0
Bastida, R., Roux, A., & Martínez, D. E. (1992). Benthic communities of the argentine continental-shelf. Oceanologica Acta, 15(6), 687-698.	13C	0	0	0	0	0	0	0	0	0	0	0	0	0	0	0	0	0	0	100	0	0	0	0	0	0	0	0	0	0	0	0
Bastida, R., Roux, A., & Martínez, D. E. (1992). Benthic communities of the argentine continental-shelf. Oceanologica Acta, 15(6), 687-698.	14C	68.7208	0	0	0	0	0	0	0	0	0	0	0	0	0	13.6539	0	10.2003	0	0	0	0	0	0	7.425	0	0	0	0	0	0	0
Bastida, R., Roux, A., & Martínez, D. E. (1992). Benthic communities of the argentine continental-shelf. Oceanologica Acta, 15(6), 687-698.	15C	12.9098	0	0	0	0	0	0	0	0	0	0	0	0	0	0	40.4962	0	0	0	46.594	0	0	0	0	0	0	0	0	0	0	0
Bastida, R., Roux, A., & Martínez, D. E. (1992). Benthic communities of the argentine continental-shelf. Oceanologica Acta, 15(6), 687-698.	16C	86.6219	0	0	0	0	0	0	0	0	0	0	0	0	0	0	0	0	0	0	6.34611	0	0	0	7.03194	0	0	0	0	0	0	0
Bastida, R., Roux, A., & Martínez, D. E. (1992). Benthic communities of the argentine continental-shelf. Oceanologica Acta, 15(6), 687-698.	17C	80	0	0	0	0	0	0	0	0	0	0	0	0	0	0	9	11	0	0	0	0	0	0	0	0	0	0	0	0	0	0
Bastida, R., Roux, A., & Martínez, D. E. (1992). Benthic communities of the argentine continental-shelf. Oceanologica Acta, 15(6), 687-698.	18C	23.6111	0	0	0	0	0	0	0	0	0	0	0	0	0	6.66667	0	67.2222	0	0	0	0	0	0	2.5	0	0	0	0	0	0	0
Bastida, R., Roux, A., & Martínez, D. E. (1992). Benthic communities of the argentine continental-shelf. Oceanologica Acta, 15(6), 687-698.	19C	20.7647	0	0	0	0	0	0	0	0	0	0	0	0	0	8.6775	0	9.55556	0	0	61.0022	0	0	0	0	0	0	0	0	0	0	0
Bastida, R., Roux, A., & Martínez, D. E. (1992). Benthic communities of the argentine continental-shelf. Oceanologica Acta, 15(6), 687-698.	20C	100	0	0	0	0	0	0	0	0	0	0	0	0	0	0	0	0	0	0	0	0	0	0	0	0	0	0	0	0	0	0
Bastida, R., Roux, A., & Martínez, D. E. (1992). Benthic communities of the argentine continental-shelf. Oceanologica Acta, 15(6), 687-698.	22C	14	0	0	0	0	0	0	0	0	0	0	0	0	0	3	0	79	0	0	0	0	0	0	4	0	0	0	0	0	0	0
Bastida, R., Roux, A., & Martínez, D. E. (1992). Benthic communities of the argentine continental-shelf. Oceanologica Acta, 15(6), 687-698.	23C	6	0	0	0	0	0	0	0	0	0	0	0	0	0	5	0	66	0	0	0	0	0	0	23	0	0	0	0	0	0	0
Bastida, R., Roux, A., & Martínez, D. E. (1992). Benthic communities of the argentine continental-shelf. Oceanologica Acta, 15(6), 687-698.	24C	29.161	0	0	0	0	0	0	0	0	0	0	0	0	0	16.4491	0	33.5303	0	9.19096	0	0	0	0	11.6686	0	0	0	0	0	0	0
Bastida, R., Roux, A., & Martínez, D. E. (1992). Benthic communities of the argentine continental-shelf. Oceanologica Acta, 15(6), 687-698.	25C	78	0	0	0	0	0	0	0	0	0	0	0	0	0	5.61111	0	0	0	16.3889	0	0	0	0	0	0	0	0	0	0	0	0
Bastida, R., Roux, A., & Martínez, D. E. (1992). Benthic communities of the argentine continental-shelf. Oceanologica Acta, 15(6), 687-698.	26C	15	0	0	0	0	0	0	0	0	0	0	0	0	0	0	0	5	0	50	0	0	0	0	30	0	0	0	0	0	0	0
Bastida, R., Roux, A., & Martínez, D. E. (1992). Benthic communities of the argentine continental-shelf. Oceanologica Acta, 15(6), 687-698.	27C	18.3333	0	0	0	0	0	0	0	0	0	0	0	0	0	0	0	0	0	0	0	0	0	0	81.6667	0	0	0	0	0	0	0
Bastida, R., Roux, A., & Martínez, D. E. (1992). Benthic communities of the argentine continental-shelf. Oceanologica Acta, 15(6), 687-698.	28C	16.6667	0	0	0	0	0	0	0	0	0	0	0	0	0	0	0	0	0	0	0	0	0	0	83.3333	0	0	0	0	0	0	0
Lazar et al 2007	Station_1	0	0	0	0	0	50.0002	49.9998	0	0	0	0	0	0	0	0	0	0	0	0	0	0	0	0	0	0	0	0	0	0	0	0
Lazar et al 2007	Station_2	0	0	0	0	0	54.6462	45.3538	0	0	0	0	0	0	0	0	0	0	0	0	0	0	0	0	0	0	0	0	0	0	0	0
Lazar et al 2007	Station_3	0	0	0	0	0	49.2984	40.5284	0	0	0	0	0	0	0	0	0	10.1731	0	0	0	0	0	0	0	0	0	0	0	0	0	0
Lazar et al 2007	Station_4	0	0	0	0	0	25.3308	42.2305	0	0	0	0	0	0	0	0	0	32.4386	0	0	0	0	0	0	0	0	0	0	0	0	0	0
Lazar et al 2007	Station_5	0	0	0	0	0	44.7943	55.2057	0	0	0	0	0	0	0	0	0	0	0	0	0	0	0	0	0	0	0	0	0	0	0	0
Lazar et al 2007	Station_6	0	0	0	0	0	0	11	0	0	0	0	0	0	0	0	89	0	0	0	0	0	0	0	0	0	0	0	0	0	0	0
Lazar et al 2007	Station_7	0	0	0	0	0	48.8982	50.5406	0	0	0	0	0	0	0	0	0	0.561242	0	0	0	0	0	0	0	0	0	0	0	0	0	0
Lazar et al 2007	Station_8	0	0	0	0	0	40.8295	54.625	0	0	0	0	0	0	0	0	0	4.54544	0	0	0	0	0	0	0	0	0	0	0	0	0	0
Lazar et al 2007	Station_9	0	0	0	0	0	33.1012	57.2665	0	0	0	0	0	0	0	0	0	9.63235	0	0	0	0	0	0	0	0	0	0	0	0	0	0
Lazar et al 2007	Station_10	0	0	0	0	0	4.88399	69.8251	0	0	0	0	0	0	0	0	0	25.2909	0	0	0	0	0	0	0	0	0	0	0	0	0	0
Lazar et al 2007	Station_11	0	0	0	0	0	1.34136	69.3838	0	0	0	0	0	0	0	0	0	29.2748	0	0	0	0	0	0	0	0	0	0	0	0	0	0
Lazar et al 2007	Station_12	0	0	0	0	0	42.9513	57.0487	0	0	0	0	0	0	0	0	0	0	0	0	0	0	0	0	0	0	0	0	0	0	0	0
Calhoun, R. S., & Field, M. E. (2008). Sand composition and transport history on a fringing coral reef, Molokai, Hawaii. Journal of Coastal Research, 24(5), 1151-1160.	Beach	6	0	0	0	11	34	4	0	0	6	0	0	0	0	1	0	0	0	0	0	0	0	0	2	0	0	0	0	0	0	23		13
Calhoun, R. S., & Field, M. E. (2008). Sand composition and transport history on a fringing coral reef, Molokai, Hawaii. Journal of Coastal Research, 24(5), 1151-1160.	Ridge Flat	4	0	0	0	12	18	1	0	0	7	0	0	0	0	1	0	0	0	0	0	0	0	0	4	0	0	0	0	0	0	31		22
Calhoun, R. S., & Field, M. E. (2008). Sand composition and transport history on a fringing coral reef, Molokai, Hawaii. Journal of Coastal Research, 24(5), 1151-1160.	Fore Reef	4	0	0	0	16	22	4	0	0	9	0	0	0	0	2	0	0	0	0	0	0	0	0	2	0	0	0	0	0	0	40		1
Bader, B. (2001). Modern bryomol-sediments in a cool-water, high-energy setting: the inner shelf off Northern Brittany. Facies, 44, 81-103.	Bryozoans Bivalve Lithoclast	27	4	0	0	0	0	2	0	0	0	1	0	0	0	2	1.5	41.5	7	0	0	0	0	0	0	0	0	0	0	0	0	0		14
Bader, B. (2001). Modern bryomol-sediments in a cool-water, high-energy setting: the inner shelf off Northern Brittany. Facies, 44, 81-103.	Bryozoan Bivalve Balanid	24	3	0	0	0	0	4.5	0	0	0	2.5	0	0	0	6.5	1	38.5	15	0	0	0	0	0	0	0	0	0	0	0	0	0		5
Bader, B. (2001). Modern bryomol-sediments in a cool-water, high-energy setting: the inner shelf off Northern Brittany. Facies, 44, 81-103.	Bivalve	27	6	0	0	0	0	1	0	0	0	1	0	0	0	2	1	15.5	5.5	0	0	0	0	0	0	0	0	0	0	0	0	0		41
Bader, B. (2001). Modern bryomol-sediments in a cool-water, high-energy setting: the inner shelf off Northern Brittany. Facies, 44, 81-103.	Bivalve Bryozoan Balanid	33	5	0	0	0	0	2.5	0	0	0	2.5	0	0	0	3.5	0.5	22	15.5	0	0	0	0	0	0	0	0	0	0	0	0	0		15.5
Bader, B. (2001). Modern bryomol-sediments in a cool-water, high-energy setting: the inner shelf off Northern Brittany. Facies, 44, 81-103.	Balanid Bivalve Lithoclast	26.5	8.5	0	0	0	0	1	0	0	0	0.5	0	0	0	0	0.5	7	32	0	0	0	0	0	0	0	0	0	0	0	0	0		24
Bader, B. (2001). Modern bryomol-sediments in a cool-water, high-energy setting: the inner shelf off Northern Brittany. Facies, 44, 81-103.	Balanid Bivalve Bryozoans	25	10	0	0	0	0	0.5	0	0	0	1	0	0	0	0	0.5	12	38	0	0	0	0	0	0	0	0	0	0	0	0	0		13
Bader, B. (2001). Modern bryomol-sediments in a cool-water, high-energy setting: the inner shelf off Northern Brittany. Facies, 44, 81-103.	Lithoclast	14	5	0	0	0	0	0	0	0	0	0	0	0	0	0	0	3	10	0	0	0	0	0	0	0	0	0	0	0	0	0		68
Tudhope, A. W., & Scoffin, T. P. (1984). The effects of Callianassa bioturbation on the preservation of carbonate grains in Davies Reef Lagoon, Great Barrier Reef, Australia. Journal of Sedimentary Research, 54(4), 1091-1096.	Lagoon floor	30.1495	0	0	0	13.1802	5.60962	8.46583	0	0	29.1718	0	0	0	0	0	0	0	0	0	0	0	0	0	13.423	0	0	0	0	0	0	0
Weber, J. N., & Woodhead, P. M. (1972). Carbonate lagoon and beach sediments of Tarawa Atoll, Gilbert Islands. Atoll Research Bulletin.		13.8991	0	0	0	22.844	0	0	0	0	36.3303	0	0	0	0	0	0	0	0	0	0	0	0	0	26.9266	0	0	0	0	0	0	0
Weber, J. N., & Woodhead, P. M. (1972). Carbonate lagoon and beach sediments of Tarawa Atoll, Gilbert Islands. Atoll Research Bulletin.		22.9817	0	0	0	40.1835	0	0	0	0	25.8716	0	0	0	0	2.06422	0	0	0	0	0	0	0	0	8.89908	0	0	0	0	0	0	0
Weber, J. N., & Woodhead, P. M. (1972). Carbonate lagoon and beach sediments of Tarawa Atoll, Gilbert Islands. Atoll Research Bulletin.		39.9083	0	0	0	29.0367	0	0	0	0	28.8991	0	0	0	0	1.78899	0	0	0	0	0	0	0	0	0.366972	0	0	0	0	0	0	0
Weber, J. N., & Woodhead, P. M. (1972). Carbonate lagoon and beach sediments of Tarawa Atoll, Gilbert Islands. Atoll Research Bulletin.		50.7798	0	0	0	11.0092	0	0	0	0	33.0275	0	0	0	0	2.75229	0	0	0	0	0	0	0	0	2.43119	0	0	0	0	0	0	0
Weber, J. N., & Woodhead, P. M. (1972). Carbonate lagoon and beach sediments of Tarawa Atoll, Gilbert Islands. Atoll Research Bulletin.		16.789	0	0	0	5.77982	0	0	0	0	56.422	0	0	0	0	19.6789	0	0	0	0	0	0	0	0	1.33028	0	0	0	0	0	0	0
Weber, J. N., & Woodhead, P. M. (1972). Carbonate lagoon and beach sediments of Tarawa Atoll, Gilbert Islands. Atoll Research Bulletin.		30	0	0	0	0	0	0	0	0	63.1651	0	0	0	0	6.74312	0	0	0	0	0	0	0	0	0.0917431	0	0	0	0	0	0	0
Weber, J. N., & Woodhead, P. M. (1972). Carbonate lagoon and beach sediments of Tarawa Atoll, Gilbert Islands. Atoll Research Bulletin.		41.2844	0	0	0	9.08257	0	0	0	0	32.0642	0	0	0	0	11.6972	0	0	0	0	0	0	0	0	5.87156	0	0	0	0	0	0	0
Flood, P. G., & Scoffin, T. P. (1978). Reefal sediments of the northern Great Barrier Reef. Philosophical Transactions of the Royal Society of London. Series A, Mathematical and Physical Sciences, 291(1378), 55-68.	Type 1	9.73896	0	0	0	27.8112	7.63052	31.0241	0	0	11.0442	0	0	0	0	0	0	0	0	0	0	0	0	0	12.751	0	0	0	0	0	0	0
Flood, P. G., & Scoffin, T. P. (1978). Reefal sediments of the northern Great Barrier Reef. Philosophical Transactions of the Royal Society of London. Series A, Mathematical and Physical Sciences, 291(1378), 55-68.	Type 2	11.7284	0	0	0	41.1523	6.48148	14.8148	0	0	12.6543	0	0	0	0	0	0	0	0	0	0	0	0	0	13.1687	0	0	0	0	0	0	0
Flood, P. G., & Scoffin, T. P. (1978). Reefal sediments of the northern Great Barrier Reef. Philosophical Transactions of the Royal Society of London. Series A, Mathematical and Physical Sciences, 291(1378), 55-68.	Type 3	10.5	0	0	0	29.1	7	18.8	0	0	21.2	0	0	0	0	0	0	0	0	0	0	0	0	0	13.4	0	0	0	0	0	0	0
Flood, P. G., & Scoffin, T. P. (1978). Reefal sediments of the northern Great Barrier Reef. Philosophical Transactions of the Royal Society of London. Series A, Mathematical and Physical Sciences, 291(1378), 55-68.	Type 4	5.77689	0	0	0	14.741	4.78088	53.9841	0	0	11.5538	0	0	0	0	0	0	0	0	0	0	0	0	0	9.16335	0	0	0	0	0	0	0
Flood, P. G., & Scoffin, T. P. (1978). Reefal sediments of the northern Great Barrier Reef. Philosophical Transactions of the Royal Society of London. Series A, Mathematical and Physical Sciences, 291(1378), 55-68.	Type 5	10.8549	0	0	0	17.7714	3.84246	22.7666	0	0	32.853	0	0	0	0	0	0	0	0	0	0	0	0	0	11.9116	0	0	0	0	0	0	0
Garrett, P., Smith, D. L., Wilson, A. O., & Patriquin, D. (1971). Physiography, ecology, and sediments of two Bermuda patch reefs. The Journal of Geology, 79(6), 647-668.	Grid Reef	23	0	0	0	14	16	23	0	0	13	0	0	0	0	0	0	0	0	0	0	0	0	0	5	0	0	0	0	0	0	6
Garrett, P., Smith, D. L., Wilson, A. O., & Patriquin, D. (1971). Physiography, ecology, and sediments of two Bermuda patch reefs. The Journal of Geology, 79(6), 647-668.	Make Do Reef	27	0	0	0	9	13	5	0	0	34	0	0	0	0	0	0	0	0	0	0	0	0	0	6	0	0	0	0	0	0	6
Garrett, P., Smith, D. L., Wilson, A. O., & Patriquin, D. (1971). Physiography, ecology, and sediments of two Bermuda patch reefs. The Journal of Geology, 79(6), 647-668.	Make Do Reef marginal area	24	0	0	0	17	17	21	0	0	11	0	0	0	0	0	0	0	0	0	0	0	0	0	5	0	0	0	0	0	0	5
Ramsay, P. J. (1994). Marine geology of the Sodwana Bay shelf, southeast Africa. Marine Geology, 120(3-4), 225-247.	Coral reef	41.6	0	0	0	3	0	20.1	0	0	0	0	0	0	0	5	0	5	4	0	0	0	21.3	0	0	0	0	0	0	0	0	0
Ramsay, P. J. (1994). Marine geology of the Sodwana Bay shelf, southeast Africa. Marine Geology, 120(3-4), 225-247.	Outer shelf	45.2	0	0	0	4	0	24.8	0	0	0	0	0	0	0	5.2	0	6	5	0	0	6.4	3.4	0	0	0	0	0	0	0	0	0
Peyrot-Clausade, M., Chazottes, V., Pari, N., Peyrot-Clausade, M., Chazottes, V., & Pari, N. (1999). Bioerosion in the carbonate budget of two indo-pacific reefs: La Réunion (Indian Ocean) and moorea (Pacific Ocean). Gen, 1999, 1-30.	TR1	11	0	0	0	23	40	10	0	0	0	2	0	0	0	4	0	0	0	0	0	0	0	0	10	0	0	0	0	0	0	0
Peyrot-Clausade, M., Chazottes, V., Pari, N., Peyrot-Clausade, M., Chazottes, V., & Pari, N. (1999). Bioerosion in the carbonate budget of two indo-pacific reefs: La Réunion (Indian Ocean) and moorea (Pacific Ocean). Gen, 1999, 1-30.	TR2	10	0	0	0	19	55	5	0	0	0	2	0	0	0	1	0	0	0	0	0	1	0	0	7	0	0	0	0	0	0	0
Peyrot-Clausade, M., Chazottes, V., Pari, N., Peyrot-Clausade, M., Chazottes, V., & Pari, N. (1999). Bioerosion in the carbonate budget of two indo-pacific reefs: La Réunion (Indian Ocean) and moorea (Pacific Ocean). Gen, 1999, 1-30.	TR3	5	0	0	0	24	50	5	0	0	0	0.5	0	0	0	1.5	0	0	0	0	0	0	0	0	14	0	0	0	0	0	0	0
Peyrot-Clausade, M., Chazottes, V., Pari, N., Peyrot-Clausade, M., Chazottes, V., & Pari, N. (1999). Bioerosion in the carbonate budget of two indo-pacific reefs: La Réunion (Indian Ocean) and moorea (Pacific Ocean). Gen, 1999, 1-30.	B1	8	0	0	0	32	39	8	0	0	0	1	0	0	0	6	0	0	0	0	0	1	0	0	5	0	0	0	0	0	0	0
Peyrot-Clausade, M., Chazottes, V., Pari, N., Peyrot-Clausade, M., Chazottes, V., & Pari, N. (1999). Bioerosion in the carbonate budget of two indo-pacific reefs: La Réunion (Indian Ocean) and moorea (Pacific Ocean). Gen, 1999, 1-30.	B2	12	0	0	0	40	31	5.5	0	0	0	1	0	0	0	2.5	0	0	0	0	0	0	0	0	8	0	0	0	0	0	0	0
Peyrot-Clausade, M., Chazottes, V., Pari, N., Peyrot-Clausade, M., Chazottes, V., & Pari, N. (1999). Bioerosion in the carbonate budget of two indo-pacific reefs: La Réunion (Indian Ocean) and moorea (Pacific Ocean). Gen, 1999, 1-30.	B3	4	0	0	0	46	27	6	0	0	0	0.5	0	0	0	1.5	0	0	0	0	0	2	0	0	13	0	0	0	0	0	0	0
Peyrot-Clausade, M., Chazottes, V., Pari, N., Peyrot-Clausade, M., Chazottes, V., & Pari, N. (1999). Bioerosion in the carbonate budget of two indo-pacific reefs: La Réunion (Indian Ocean) and moorea (Pacific Ocean). Gen, 1999, 1-30.	F	2.5	0	0	0	42	43	1	0	0	0	0	0	0	0	2.5	0	0	0	0	0	0.5	0	0	8.5	0	0	0	0	0	0	0
Gabrié, C., & Montaggioni, L. (1982). Sediments from fringing reefs of Reunion island, Indian Ocean. Sedimentary Geology, 31(3-4), 281-301.	Alcyonarian--Terrigeneous facies	15.5	0	0	0	22.5	5.8	16	0	0	0.6	0.2	0	0	0	0.8	0.1	0.7	0	0	2.1	0.1	0	0	0	0	0	0	0	0	0	0		35.6
Gabrié, C., & Montaggioni, L. (1982). Sediments from fringing reefs of Reunion island, Indian Ocean. Sedimentary Geology, 31(3-4), 281-301.	Foraminiferal facies	11.5	0	0	0	14.6	12.8	57	0	0	1.6	0.3	0	0	0	0.4	0.6	0.1	0	0	0.6	0.1	0	0	0	0	0	0	0	0	0	0		0.4
Gabrié, C., & Montaggioni, L. (1982). Sediments from fringing reefs of Reunion island, Indian Ocean. Sedimentary Geology, 31(3-4), 281-301.	Coral--coralline algal facies	9.4	0	0	0	53.3	23.2	7.6	0	0	0.4	0.4	0	0	0	2.6	0.1	0.4	0	0	0.8	0.1	0	0	0	0	0	0	0	0	0	0		1.7
Gabrié, C., & Montaggioni, L. (1982). Sediments from fringing reefs of Reunion island, Indian Ocean. Sedimentary Geology, 31(3-4), 281-301.	Coral—molluscan facies	24.6	0	0	0	48.5	10.6	7.1	0	0	2	0.4	0	0	0	2.2	0.3	0.2	0	0	0.5	0.1	0	0	0	0	0	0	0	0	0	0		3.5
Gabrié, C., & Montaggioni, L. (1982). Sediments from fringing reefs of Reunion island, Indian Ocean. Sedimentary Geology, 31(3-4), 281-301.	Coral—terrigeneous facies	13.8	0	0	0	47.5	8.2	7	0	0	0.7	0.3	0	0	0	2	0.2	0.1	0	0	1.4	0.1	0	0	0	0	0	0	0	0	0	0		18.7
Freiwald, A., & Henrich, R. (1994). Reefal coralline algal build‐ups within the Arctic Circle: morphology and sedimentary dynamics under extreme environmental seasonality. Sedimentology, 41(5), 963-984.	Framework cavity deposits		4.5	13.5	0	0	55	7	0	0	0	0	0	5	0	11	0	3	1	0	0	0	0	0	0	0	0	0	0	0	0	0
Freiwald, A., & Henrich, R. (1994). Reefal coralline algal build‐ups within the Arctic Circle: morphology and sedimentary dynamics under extreme environmental seasonality. Sedimentology, 41(5), 963-984.	Rhodolith pavement deposits		4	20	0	0	47	4	0	0	0	0	0	0.5	0	18	0	2.5	4	0	0	0	0	0	0	0	0	0	0	0	0	0
Barndhardt, W. A., & Kelley, J. T. (1995). Carbonate accumulation on the inner continental shelf of Maine; a modern consequence of late Quaternary glaciation and sea-level change. Journal of Sedimentary Research, 65(1a), 195-207.	Average taxonomic	6	0	0	0	0	0	0	0	0	0	0	0	0	0	12	0	0	41	0	0	0	0	0	4	0	0	0	0	0	0	37		35
Schmitt, D., & Gischler, E. (2017). Recent sedimentary facies of Roatan (Bay Islands, Honduras), a Caribbean oceanic barrier reef system. Facies, 63(1), 5.	barb2	5.9	0	0	0	24.4	10.7	7.9	0	0	36.9	0	0	0	0	9	0	0	0	0	0	0	0	0	0.4	0	0.4	0	0	3.4	0	0	0.9	4.3
Schmitt, D., & Gischler, E. (2017). Recent sedimentary facies of Roatan (Bay Islands, Honduras), a Caribbean oceanic barrier reef system. Facies, 63(1), 5.	barb5	17.8	0	0	0	5.5	9.7	17	0	0	26	0	0	0	0	4.1	0	0	0	0	0	0	0	0	1.8	0	2.2	0	0	7.5	0	0	1.3	7.4
Schmitt, D., & Gischler, E. (2017). Recent sedimentary facies of Roatan (Bay Islands, Honduras), a Caribbean oceanic barrier reef system. Facies, 63(1), 5.	fh5	5.8	0	0	0	20.4	9.5	14.3	0	0	33.1	0	0	0	0	4.8	0	0	0	0	0	0	0	0	0.8	0	2.2	0	0	8.3	0	0	0.8	3.8
Schmitt, D., & Gischler, E. (2017). Recent sedimentary facies of Roatan (Bay Islands, Honduras), a Caribbean oceanic barrier reef system. Facies, 63(1), 5.	fh6	7.9	0	0	0	27.9	14.2	13.4	0	0	16.7	0	0	0	0	4.5	0	0	0	0	0	0	0	0	1.2	0	5	0	0	6.2	0	0	3	3.3
Schmitt, D., & Gischler, E. (2017). Recent sedimentary facies of Roatan (Bay Islands, Honduras), a Caribbean oceanic barrier reef system. Facies, 63(1), 5.	p1	11.3	0	0	0	30.8	19.7	14.3	0	0	5	0	0	0	0	1	0.8	0	0	0	0	0	0	0	2.8	0	0.8	0	0	12.7	0	0	0.6	3.2
Schmitt, D., & Gischler, E. (2017). Recent sedimentary facies of Roatan (Bay Islands, Honduras), a Caribbean oceanic barrier reef system. Facies, 63(1), 5.	barb1	8.6	0	0	0	26.5	14.7	11.5	0	0	11.7	0	0	0	0	2.5	0	0	0	0	0	0	0	0	1.8	0.2	12.9	0	0	7.4	0	0	2.1	4.9
Schmitt, D., & Gischler, E. (2017). Recent sedimentary facies of Roatan (Bay Islands, Honduras), a Caribbean oceanic barrier reef system. Facies, 63(1), 5.	p2	7.9	0	0	0	32.9	20	8.1	0	0	16.1	0	0	0	0	3.4	0	0	0	0	0	0	0	0	2.2	0	2	0	0	5.9	0	0	0.9	4
Schmitt, D., & Gischler, E. (2017). Recent sedimentary facies of Roatan (Bay Islands, Honduras), a Caribbean oceanic barrier reef system. Facies, 63(1), 5.	p3	8	0	0	0	20.4	18.2	15.3	0	0	10	0	0	0	0	1.8	0	0	0	0	0	0	0	0	2.7	0	14.1	0	0	7.5	0	0	1.9	6
Schmitt, D., & Gischler, E. (2017). Recent sedimentary facies of Roatan (Bay Islands, Honduras), a Caribbean oceanic barrier reef system. Facies, 63(1), 5.	fh1	9.3	0	0	0	33.4	14.9	14.1	0	0	11.7	0	0	0	0	5.6	0	0	0	0	0	0	0	0	1.4	0	2.2	0	0	6.8	0	0	0.6	3.3
Schmitt, D., & Gischler, E. (2017). Recent sedimentary facies of Roatan (Bay Islands, Honduras), a Caribbean oceanic barrier reef system. Facies, 63(1), 5.	fh2	9.1	0	0	0	19.3	16.1	13.2	0	0	23.6	0	0	0	0	8.3	0	0	0	0	0	0	0	0	1.2	0	2.8	0	0	0.6	0	0	5.6	2.7
Schmitt, D., & Gischler, E. (2017). Recent sedimentary facies of Roatan (Bay Islands, Honduras), a Caribbean oceanic barrier reef system. Facies, 63(1), 5.	barb3	14	0	0	0	12.7	12.9	12.5	0	0	12.2	0	0	0	0	4.3	0	0	0	0	0	0	0	0	1.5	2.7	10.6	0	0	4.8	0	0	10.5	4.6
Schmitt, D., & Gischler, E. (2017). Recent sedimentary facies of Roatan (Bay Islands, Honduras), a Caribbean oceanic barrier reef system. Facies, 63(1), 5.	barb4	13.3	0	0	0	2.1	2.4	19	0	0	9.3	0	0	0	0	4.7	0	0	0	0	0	0	0	0	1.4	0	1.9	0	0	3.8	0	0	41	12.7
Schmitt, D., & Gischler, E. (2017). Recent sedimentary facies of Roatan (Bay Islands, Honduras), a Caribbean oceanic barrier reef system. Facies, 63(1), 5.	fh3	15.1	0	0	0	12.6	4.3	7.8	0	0	26.5	0	0	0	0	2.5	0	0	0	0	0	0	0	0	0.3	0	2.1	0	0	3.1	0	0	25.3	4
Schmitt, D., & Gischler, E. (2017). Recent sedimentary facies of Roatan (Bay Islands, Honduras), a Caribbean oceanic barrier reef system. Facies, 63(1), 5.	fh4	22.7	0	0	0	2.8	2.1	16.9	0	0	10.3	0	0	0	0	3.2	0.1	0	0	0	0	0	0	0	1.4	0	1.4	0	0	3.9	0	0	29.6	9.6
Schmitt, D., & Gischler, E. (2017). Recent sedimentary facies of Roatan (Bay Islands, Honduras), a Caribbean oceanic barrier reef system. Facies, 63(1), 5.	fh7	10.7	0	0	0	18.5	13.7	17.3	0	0	11.2	0	0	0	0	6	0	0	0	0	0	0	0	0	2.3	0	4.1	0	0	5.2	0	0	11	5.1
Schmitt, D., & Gischler, E. (2017). Recent sedimentary facies of Roatan (Bay Islands, Honduras), a Caribbean oceanic barrier reef system. Facies, 63(1), 5.	p4	11.8	0	0	0	2	4.1	11.5	0	0	6.7	0	0	0	0	1.8	0.3	0	0	0	0	0	0	0	0.8	1.4	0.8	0	0	1.7	0	0	54.9	7.8
Schmitt, D., & Gischler, E. (2017). Recent sedimentary facies of Roatan (Bay Islands, Honduras), a Caribbean oceanic barrier reef system. Facies, 63(1), 5.	p5	9.6	0	0	0	2	1.4	10.9	0	0	16.4	0	0	0	0	1	0	0	0	0	0	0	0	0	0.5	0.2	0.4	0	0	1.3	0	0	55.3	16.5
Solihuddin, T., Utami, D. A., Salim, H. L., & Prihantono, J. (2019). Sedimentary environment of a modern carbonate platform of Karimunjawa Islands, Central Java. Indonesian Journal on Geoscience, 6(1), 57-72.	mbt1_1	36.6	0	0	0	51	5.8	5.2	0	0	1.4	0	0	0	0	0	0	0	0	0	0	0	0	0	0	0	0	0	0	0	0	0	1.78	5.525
Solihuddin, T., Utami, D. A., Salim, H. L., & Prihantono, J. (2019). Sedimentary environment of a modern carbonate platform of Karimunjawa Islands, Central Java. Indonesian Journal on Geoscience, 6(1), 57-72.	mbt1_2	35	0	0	0	49.2	5.6	9	0	0	0	0	0	0	0	0	0	0	0	0	0	0	0	0	0	0	0	0	0	1.2	0	0	0.98	4.58
Solihuddin, T., Utami, D. A., Salim, H. L., & Prihantono, J. (2019). Sedimentary environment of a modern carbonate platform of Karimunjawa Islands, Central Java. Indonesian Journal on Geoscience, 6(1), 57-72.	mbt1_3	33.8	0	0	0	55.2	4.6	4.8	0	0	0.6	0	0	0	0	1	0	0	0	0	0	0	0	0	0	0	0	0	0	0	0	0	1.6	5.025
Solihuddin, T., Utami, D. A., Salim, H. L., & Prihantono, J. (2019). Sedimentary environment of a modern carbonate platform of Karimunjawa Islands, Central Java. Indonesian Journal on Geoscience, 6(1), 57-72.	mbt1_4	31.0621	0	0	0	50.7014	10.8216	6.01202	0	0	0.400802	0	0	0	0	1.002	0	0	0	0	0	0	0	0	0	0	0	0	0	0	0	0	1.54	3.65
Solihuddin, T., Utami, D. A., Salim, H. L., & Prihantono, J. (2019). Sedimentary environment of a modern carbonate platform of Karimunjawa Islands, Central Java. Indonesian Journal on Geoscience, 6(1), 57-72.	mbt1_5	29.5688	0	0	0	52.3614	6.16016	6.57084	0	0	4.51745	0	0	0	0	0.821355	0	0	0	0	0	0	0	0	0	0	0	0	0	0	0	0	0.35	3.315
Solihuddin, T., Utami, D. A., Salim, H. L., & Prihantono, J. (2019). Sedimentary environment of a modern carbonate platform of Karimunjawa Islands, Central Java. Indonesian Journal on Geoscience, 6(1), 57-72.	mbt1_6	34.3816	0	0	0	51.3627	8.1761	3.3543	0	0	1.88679	0	0	0	0	0.419287	0	0	0	0	0	0	0	0	0	0	0	0	0	0.419287	0	0	0.56	5.73
Solihuddin, T., Utami, D. A., Salim, H. L., & Prihantono, J. (2019). Sedimentary environment of a modern carbonate platform of Karimunjawa Islands, Central Java. Indonesian Journal on Geoscience, 6(1), 57-72.	mbt2_1	31.9062	0	0	0	65.3415	1.83486	0.713558	0	0	0	0	0	0	0	0	0	0	0	0	0	0	0	0	0	0	0	0	0	0.203874	0	0	0.75	5.76
Solihuddin, T., Utami, D. A., Salim, H. L., & Prihantono, J. (2019). Sedimentary environment of a modern carbonate platform of Karimunjawa Islands, Central Java. Indonesian Journal on Geoscience, 6(1), 57-72.	mbt2_2	34.3975	0	0	0	60.4531	1.44181	0.720906	0	0	0	0	0	0	0	1.95675	0	0	0	0	0	0	0	0	0	0	0	0	0	1.02987	0	0	1.45	6.475
Solihuddin, T., Utami, D. A., Salim, H. L., & Prihantono, J. (2019). Sedimentary environment of a modern carbonate platform of Karimunjawa Islands, Central Java. Indonesian Journal on Geoscience, 6(1), 57-72.	mbt2_3	33.4673	0	0	0	62.5126	2.51256	1.10553	0	0	0	0	0	0	0	0.40201	0	0	0	0	0	0	0	0	0	0	0	0	0	0	0	0	1.2	6.25
Solihuddin, T., Utami, D. A., Salim, H. L., & Prihantono, J. (2019). Sedimentary environment of a modern carbonate platform of Karimunjawa Islands, Central Java. Indonesian Journal on Geoscience, 6(1), 57-72.	mbt2_4	33.3333	0	0	0	61.8182	2.42424	0	0	0	1.41414	0	0	0	0	0	0	0	0	0	0	0	0	0	0	0	0	0	0	1.0101	0	0	0.75	8.51
Solihuddin, T., Utami, D. A., Salim, H. L., & Prihantono, J. (2019). Sedimentary environment of a modern carbonate platform of Karimunjawa Islands, Central Java. Indonesian Journal on Geoscience, 6(1), 57-72.	mbt2_5	35	0	0	0	58.4	1	1	0	0	3	0	0	0	0	0.6	0	0	0	0	0	0	0	0	0	0	0	0	0	1	0	0	1.54	6.05
Solihuddin, T., Utami, D. A., Salim, H. L., & Prihantono, J. (2019). Sedimentary environment of a modern carbonate platform of Karimunjawa Islands, Central Java. Indonesian Journal on Geoscience, 6(1), 57-72.	mbt2_6	26.9269	0	0	0	65.4655	2.4024	1.9019	0	0	2.9029	0	0	0	0	0.2002	0	0	0	0	0	0	0	0	0	0	0	0	0	0.2002	0	0	1.63	6.435
Solihuddin, T., Utami, D. A., Salim, H. L., & Prihantono, J. (2019). Sedimentary environment of a modern carbonate platform of Karimunjawa Islands, Central Java. Indonesian Journal on Geoscience, 6(1), 57-72.	mbt2_7	33.4	0	0	0	60.2	2.4	1.4	0	0	1	0	0	0	0	0.6	0	0	0	0	0	0	0	0	0	0	0	0	0	1	0	0	0.76	5.445
Solihuddin, T., Utami, D. A., Salim, H. L., & Prihantono, J. (2019). Sedimentary environment of a modern carbonate platform of Karimunjawa Islands, Central Java. Indonesian Journal on Geoscience, 6(1), 57-72.	mbt2_8	38.0081	0	0	0	55.8943	2.64228	0.813008	0	0	2.23577	0	0	0	0	0	0	0	0	0	0	0	0	0	0	0	0	0	0	0.406504	0	0	0.5	2.45
Solihuddin, T., Utami, D. A., Salim, H. L., & Prihantono, J. (2019). Sedimentary environment of a modern carbonate platform of Karimunjawa Islands, Central Java. Indonesian Journal on Geoscience, 6(1), 57-72.	mkt1_1	31.2687	0	0	0	57.8422	3.7962	1.8981	0	0	3.996	0	0	0	0	1.1988	0	0	0	0	0	0	0	0	0	0	0	0	0	0	0	0	3.81	5.505
Solihuddin, T., Utami, D. A., Salim, H. L., & Prihantono, J. (2019). Sedimentary environment of a modern carbonate platform of Karimunjawa Islands, Central Java. Indonesian Journal on Geoscience, 6(1), 57-72.	mkt1_2	28.7712	0	0	0	62.4376	3.2967	1.998	0	0	3.4965	0	0	0	0	0	0	0	0	0	0	0	0	0	0	0	0	0	0	0	0	0	3.3	5.545
Solihuddin, T., Utami, D. A., Salim, H. L., & Prihantono, J. (2019). Sedimentary environment of a modern carbonate platform of Karimunjawa Islands, Central Java. Indonesian Journal on Geoscience, 6(1), 57-72.	mkt1_3	28.4	0	0	0	61.6	3	3.2	0	0	1.6	0	0	0	0	1.6	0	0	0	0	0	0	0	0	0	0	0	0	0	0.6	0	0	1.39	4.035
Solihuddin, T., Utami, D. A., Salim, H. L., & Prihantono, J. (2019). Sedimentary environment of a modern carbonate platform of Karimunjawa Islands, Central Java. Indonesian Journal on Geoscience, 6(1), 57-72.	mkt1_4	24	0	0	0	66.3	2	2.7	0	0	4	0	0	0	0	1	0	0	0	0	0	0	0	0	0	0	0	0	0	0	0	0	2.95	2.6
Solihuddin, T., Utami, D. A., Salim, H. L., & Prihantono, J. (2019). Sedimentary environment of a modern carbonate platform of Karimunjawa Islands, Central Java. Indonesian Journal on Geoscience, 6(1), 57-72.	mkt1_5	22.4	0	0	0	66.4	2.6	4	0	0	1.6	0	0	0	0	3	0	0	0	0	0	0	0	0	0	0	0	0	0	0	0	0	5.87	8.255
Solihuddin, T., Utami, D. A., Salim, H. L., & Prihantono, J. (2019). Sedimentary environment of a modern carbonate platform of Karimunjawa Islands, Central Java. Indonesian Journal on Geoscience, 6(1), 57-72.	mkt2_1	45.2	0	0	0	40.6	1.2	3.2	0	0	5.6	0	0	0	0	1.2	0	0	0	0	0	0	0	0	0	0	0	0	0	3	0	0	15.24	3.51
Solihuddin, T., Utami, D. A., Salim, H. L., & Prihantono, J. (2019). Sedimentary environment of a modern carbonate platform of Karimunjawa Islands, Central Java. Indonesian Journal on Geoscience, 6(1), 57-72.	mkt2_2	37.8621	0	0	0	49.4505	3.8961	4.5954	0	0	3.6963	0	0	0	0	0.4995	0	0	0	0	0	0	0	0	0	0	0	0	0	0	0	0	10.87	4.76
Solihuddin, T., Utami, D. A., Salim, H. L., & Prihantono, J. (2019). Sedimentary environment of a modern carbonate platform of Karimunjawa Islands, Central Java. Indonesian Journal on Geoscience, 6(1), 57-72.	mkt2_3	31.8	0	0	0	57	3.4	4.6	0	0	3.2	0	0	0	0	0	0	0	0	0	0	0	0	0	0	0	0	0	0	0	0	0	5.48	6.92
Solihuddin, T., Utami, D. A., Salim, H. L., & Prihantono, J. (2019). Sedimentary environment of a modern carbonate platform of Karimunjawa Islands, Central Java. Indonesian Journal on Geoscience, 6(1), 57-72.	mkt2_4	30.9	0	0	0	58.6	3.1	3.5	0	0	3.9	0	0	0	0	0	0	0	0	0	0	0	0	0	0	0	0	0	0	0	0	0	4.15	2.52
Solihuddin, T., Utami, D. A., Salim, H. L., & Prihantono, J. (2019). Sedimentary environment of a modern carbonate platform of Karimunjawa Islands, Central Java. Indonesian Journal on Geoscience, 6(1), 57-72.	mkt2_5	28.4	0	0	0	63.8	3.4	1	0	0	2.2	0	0	0	0	1.2	0	0	0	0	0	0	0	0	0	0	0	0	0	0	0	0	3.56	6.555
Solihuddin, T., Utami, D. A., Salim, H. L., & Prihantono, J. (2019). Sedimentary environment of a modern carbonate platform of Karimunjawa Islands, Central Java. Indonesian Journal on Geoscience, 6(1), 57-72.	kjt1_1	42.5	0	0	0	47.9167	0	2.91667	0	0	4.72222	0	0	0	0	1.94444	0	0	0	0	0	0	0	0	0	0	0	0	0	0	0	0	6.25	22.12
Solihuddin, T., Utami, D. A., Salim, H. L., & Prihantono, J. (2019). Sedimentary environment of a modern carbonate platform of Karimunjawa Islands, Central Java. Indonesian Journal on Geoscience, 6(1), 57-72.	kjt1_2	39.307	0	0	0	47.5508	0	7.8853	0	0	5.25687	0	0	0	0	0	0	0	0	0	0	0	0	0	0	0	0	0	0	0	0	0	4.75	16.33
Solihuddin, T., Utami, D. A., Salim, H. L., & Prihantono, J. (2019). Sedimentary environment of a modern carbonate platform of Karimunjawa Islands, Central Java. Indonesian Journal on Geoscience, 6(1), 57-72.	kjt1_3	34.7732	0	0	0	48.3801	8.20734	4.10367	0	0	3.45572	0	0	0	0	1.07991	0	0	0	0	0	0	0	0	0	0	0	0	0	0	0	0	3.72	10.195
Solihuddin, T., Utami, D. A., Salim, H. L., & Prihantono, J. (2019). Sedimentary environment of a modern carbonate platform of Karimunjawa Islands, Central Java. Indonesian Journal on Geoscience, 6(1), 57-72.	kjt1_4	39.8656	0	0	0	47.4804	0	8.95857	0	0	3.1355	0	0	0	0	0.55991	0	0	0	0	0	0	0	0	0	0	0	0	0	0	0	0	6.54	9.17
Solihuddin, T., Utami, D. A., Salim, H. L., & Prihantono, J. (2019). Sedimentary environment of a modern carbonate platform of Karimunjawa Islands, Central Java. Indonesian Journal on Geoscience, 6(1), 57-72.	kjt1_5	38.326	0	0	0	45.5947	1.32159	7.26872	0	0	6.38767	0	0	0	0	1.10132	0	0	0	0	0	0	0	0	0	0	0	0	0	0	0	0	5.57	6.735
Solihuddin, T., Utami, D. A., Salim, H. L., & Prihantono, J. (2019). Sedimentary environment of a modern carbonate platform of Karimunjawa Islands, Central Java. Indonesian Journal on Geoscience, 6(1), 57-72.	kjt2_1	35.4108	0	0	0	29.4618	0.566572	5.38244	0	0	22.0963	0	0	0	0	0.566572	0	0	0	0	0	0	0	0	0	0	0	0	0	6.51558	0	0	1.95	30.525
Solihuddin, T., Utami, D. A., Salim, H. L., & Prihantono, J. (2019). Sedimentary environment of a modern carbonate platform of Karimunjawa Islands, Central Java. Indonesian Journal on Geoscience, 6(1), 57-72.	kjt2_2	27.8646	0	0	0	43.2292	10.9375	5.72917	0	0	5.72917	0	0	0	0	1.30208	0	0	0	0	0	0	0	0	0	0	0	0	0	5.20833	0	0	1.68	22.455
Solihuddin, T., Utami, D. A., Salim, H. L., & Prihantono, J. (2019). Sedimentary environment of a modern carbonate platform of Karimunjawa Islands, Central Java. Indonesian Journal on Geoscience, 6(1), 57-72.	kjt2_3	59.4883	0	0	0	21.5352	0	10.2345	0	0	4.05117	0	0	0	0	2.1322	0	0	0	0	0	0	0	0	0	0	0	0	0	2.55864	0	0	3.38	49.58
Solihuddin, T., Utami, D. A., Salim, H. L., & Prihantono, J. (2019). Sedimentary environment of a modern carbonate platform of Karimunjawa Islands, Central Java. Indonesian Journal on Geoscience, 6(1), 57-72.	kjt2_4	81.3559	0	0	0	0	0	12.2034	0	0	0	0	0	0	0	0	0	0	0	0	0	0	0	0	0	0	0	0	0	6.44068	0	0	3.37	39.345
Solihuddin, T., Utami, D. A., Salim, H. L., & Prihantono, J. (2019). Sedimentary environment of a modern carbonate platform of Karimunjawa Islands, Central Java. Indonesian Journal on Geoscience, 6(1), 57-72.	kjt2_5	74.8219	0	0	0	0	0	17.3397	0	0	2.3753	0	0	0	0	0	0	0	0	0	0	0	0	0	0	0	0	0	0	5.46318	0	0	2.2	44.53
Solihuddin, T., Utami, D. A., Salim, H. L., & Prihantono, J. (2019). Sedimentary environment of a modern carbonate platform of Karimunjawa Islands, Central Java. Indonesian Journal on Geoscience, 6(1), 57-72.	kjt3_1	40.5172	0	0	0	31.5517	7.41379	10	0	0	4.82759	0	0	0	0	0.517241	0	0	0	0	0	0	0	0	0	0	0	0	0	5.17241	0	0	2.24	25.69
Solihuddin, T., Utami, D. A., Salim, H. L., & Prihantono, J. (2019). Sedimentary environment of a modern carbonate platform of Karimunjawa Islands, Central Java. Indonesian Journal on Geoscience, 6(1), 57-72.	kjt3_2	26.3288	0	0	0	48.2077	5.3152	10.5068	0	0	7.78739	0	0	0	0	1.85414	0	0	0	0	0	0	0	0	0	0	0	0	0	0	0	0	1.54	15.68
Solihuddin, T., Utami, D. A., Salim, H. L., & Prihantono, J. (2019). Sedimentary environment of a modern carbonate platform of Karimunjawa Islands, Central Java. Indonesian Journal on Geoscience, 6(1), 57-72.	kjt3_3	28.6	0	0	0	53.4	1.6	11	0	0	4.6	0	0	0	0	0.8	0	0	0	0	0	0	0	0	0	0	0	0	0	0	0	0	1.32	1.39
Solihuddin, T., Utami, D. A., Salim, H. L., & Prihantono, J. (2019). Sedimentary environment of a modern carbonate platform of Karimunjawa Islands, Central Java. Indonesian Journal on Geoscience, 6(1), 57-72.	kjt3_4	23.6948	0	0	0	59.6386	4.41767	5.42169	0	0	4.01606	0	0	0	0	2.40964	0	0	0	0	0	0	0	0	0	0	0	0	0	0.401606	0	0	1.27	5.95
Solihuddin, T., Utami, D. A., Salim, H. L., & Prihantono, J. (2019). Sedimentary environment of a modern carbonate platform of Karimunjawa Islands, Central Java. Indonesian Journal on Geoscience, 6(1), 57-72.	kjt4_1	29.2	0	0	0	54.4	3.8	5.8	0	0	5.6	0	0	0	0	0.6	0	0	0	0	0	0	0	0	0	0	0	0	0	0.6	0	0	1.66	4.115
Solihuddin, T., Utami, D. A., Salim, H. L., & Prihantono, J. (2019). Sedimentary environment of a modern carbonate platform of Karimunjawa Islands, Central Java. Indonesian Journal on Geoscience, 6(1), 57-72.	kjt4_2	36.8	0	0	0	50.8	3.2	4	0	0	5.2	0	0	0	0	0	0	0	0	0	0	0	0	0	0	0	0	0	0	0	0	0	2.16	1.915
Solihuddin, T., Utami, D. A., Salim, H. L., & Prihantono, J. (2019). Sedimentary environment of a modern carbonate platform of Karimunjawa Islands, Central Java. Indonesian Journal on Geoscience, 6(1), 57-72.	kjt4_3	31.8	0	0	0	54.5	2.2	4.7	0	0	6.1	0	0	0	0	0.7	0	0	0	0	0	0	0	0	0	0	0	0	0	0	0	0	3.65	4.115
Solihuddin, T., Utami, D. A., Salim, H. L., & Prihantono, J. (2019). Sedimentary environment of a modern carbonate platform of Karimunjawa Islands, Central Java. Indonesian Journal on Geoscience, 6(1), 57-72.	kjt5_1	33.2	0	0	0	54.6	0	1.6	0	0	10.6	0	0	0	0	0	0	0	0	0	0	0	0	0	0	0	0	0	0	0	0	0	0.64	6.215
Solihuddin, T., Utami, D. A., Salim, H. L., & Prihantono, J. (2019). Sedimentary environment of a modern carbonate platform of Karimunjawa Islands, Central Java. Indonesian Journal on Geoscience, 6(1), 57-72.	kjt5_2	37.4	0	0	0	55.2	0.4	2.2	0	0	4	0	0	0	0	0.8	0	0	0	0	0	0	0	0	0	0	0	0	0	0	0	0	2.23	4.66
Solihuddin, T., Utami, D. A., Salim, H. L., & Prihantono, J. (2019). Sedimentary environment of a modern carbonate platform of Karimunjawa Islands, Central Java. Indonesian Journal on Geoscience, 6(1), 57-72.	kjt5_3	34.6	0	0	0	56.6	1.4	3	0	0	3.8	0	0	0	0	0.6	0	0	0	0	0	0	0	0	0	0	0	0	0	0	0	0	3.52	3.065
Solihuddin, T., Utami, D. A., Salim, H. L., & Prihantono, J. (2019). Sedimentary environment of a modern carbonate platform of Karimunjawa Islands, Central Java. Indonesian Journal on Geoscience, 6(1), 57-72.	kjt5_4	31.4	0	0	0	57.6	0.6	7.4	0	0	2	0	0	0	0	1	0	0	0	0	0	0	0	0	0	0	0	0	0	0	0	0	3.05	2.64
Solihuddin, T., Utami, D. A., Salim, H. L., & Prihantono, J. (2019). Sedimentary environment of a modern carbonate platform of Karimunjawa Islands, Central Java. Indonesian Journal on Geoscience, 6(1), 57-72.	kjt5_5	32.8671	0	0	0	59.2408	1.6983	3.4965	0	0	2.0979	0	0	0	0	0.599401	0	0	0	0	0	0	0	0	0	0	0	0	0	0	0	0	5.06	2.095
Solihuddin, T., Utami, D. A., Salim, H. L., & Prihantono, J. (2019). Sedimentary environment of a modern carbonate platform of Karimunjawa Islands, Central Java. Indonesian Journal on Geoscience, 6(1), 57-72.	kjt5_6	33.4	0	0	0	58.8	0.4	3.6	0	0	3.4	0	0	0	0	0.4	0	0	0	0	0	0	0	0	0	0	0	0	0	0	0	0	1.25	4.54
Solihuddin, T., Utami, D. A., Salim, H. L., & Prihantono, J. (2019). Sedimentary environment of a modern carbonate platform of Karimunjawa Islands, Central Java. Indonesian Journal on Geoscience, 6(1), 57-72.	kjt5_7	35.2352	0	0	0	58.3584	0	3.2032	0	0	2.7027	0	0	0	0	0.500501	0	0	0	0	0	0	0	0	0	0	0	0	0	0	0	0	17.22	2.72
Solihuddin, T., Utami, D. A., Salim, H. L., & Prihantono, J. (2019). Sedimentary environment of a modern carbonate platform of Karimunjawa Islands, Central Java. Indonesian Journal on Geoscience, 6(1), 57-72.	kjt5_8	33.9321	0	0	0	55.1896	2.49501	2.79441	0	0	3.29341	0	0	0	0	1.49701	0	0	0	0	0	0	0	0	0	0	0	0	0	0.798403	0	0	3.2	2.055
Gischler, E. (2020). Sediments of the almost-atoll aitutaki, Cook Islands, south pacific. Sedimentary geology, 403, 105672.	al10	3.9	0	0	0	6.6	1.4	1.6	0	0	5.1	0	0	0	0	0.3	0	0	0	0	0	0	0	0	0	1.6	6.1	0	0	1.6	0	0.4	71.4	0
Gischler, E. (2020). Sediments of the almost-atoll aitutaki, Cook Islands, south pacific. Sedimentary geology, 403, 105672.	al14	5.4	0	0	0	4.7	3.5	1.4	0	0	0.7	0	0	0	0	0.2	0	0	0	0	0	0	0	0	0	1.4	24.8	0	0	4.7	0	0.2	52.7	0
Gischler, E. (2020). Sediments of the almost-atoll aitutaki, Cook Islands, south pacific. Sedimentary geology, 403, 105672.	al27	2.3	0	0	0	1.8	0.5	0	0	0	1.1	0	0	0	0	0	0	0	0	0	0	0	0	0	0	2.7	27.7	0	0	9.4	0	0.2	54.3	0
Gischler, E. (2020). Sediments of the almost-atoll aitutaki, Cook Islands, south pacific. Sedimentary geology, 403, 105672.	al28	4.2	0	0	0	2.8	1.9	0.9	0	0	1.2	0	0	0	0	0.2	0	0	0	0	0	0	0	0	0	1.9	26.4	0	0	6.7	0	0.2	53.7	0
Gischler, E. (2020). Sediments of the almost-atoll aitutaki, Cook Islands, south pacific. Sedimentary geology, 403, 105672.	al29	5.3	0	0	0	3.3	1	0.9	0	0	1.2	0	0	0	0	0.3	0	0	0	0	0	0	0	0	0	0.9	18	0	0	3.1	0	0.3	65.7	0
Gischler, E. (2020). Sediments of the almost-atoll aitutaki, Cook Islands, south pacific. Sedimentary geology, 403, 105672.	al15	7.2	0	0	0	6.3	4.8	3.3	0	0	2.1	0	0	0	0	0	0	0	0	0	0	0	0	0	0	5.4	25	0	0	4.5	0	1.2	40.4	0
Gischler, E. (2020). Sediments of the almost-atoll aitutaki, Cook Islands, south pacific. Sedimentary geology, 403, 105672.	al17	7.9	0	0	0	5.7	0.8	1.1	0	0	3.8	0	0	0	0	0	0	0	0	0	0	0	0	0	0	1.1	29	0	0	5.2	0	0	45.3	0
Gischler, E. (2020). Sediments of the almost-atoll aitutaki, Cook Islands, south pacific. Sedimentary geology, 403, 105672.	al21	2.7	0	0	0	6.1	3.1	2.4	0	0	1.8	0	0	0	0	0.6	0	0	0	0	0	0	0	0	0	7.9	26.6	0	0	9.8	0	0	38.9	0
Gischler, E. (2020). Sediments of the almost-atoll aitutaki, Cook Islands, south pacific. Sedimentary geology, 403, 105672.	al4	6.2	0	0	0	14.9	7.3	0.8	0	0	1.1	0	0	0	0	0	0	0	0	0	0	0	0	0	0	1.1	20.3	0	0	4.2	0	0.3	43.6	0
Gischler, E. (2020). Sediments of the almost-atoll aitutaki, Cook Islands, south pacific. Sedimentary geology, 403, 105672.	al12	12.4	0	0	0	8.1	7.1	3	0	0	3.3	0	0	0	0	0	0	0	0	0	0	0	0	0	0	0.3	11.9	0	0	4.3	0	0.3	49.4	0
Gischler, E. (2020). Sediments of the almost-atoll aitutaki, Cook Islands, south pacific. Sedimentary geology, 403, 105672.	al16	8.9	0	0	0	18.6	10.4	1.8	0	0	14.1	0	0	0	0	0	0	0	0	0	0	0	0	0	0	0	5.5	0	0	1.5	0	0.3	38.9	0
Gischler, E. (2020). Sediments of the almost-atoll aitutaki, Cook Islands, south pacific. Sedimentary geology, 403, 105672.	al22	9.4	0	0	0	14.8	10.9	1.8	0	0	11.5	0	0	0	0	0.3	0	0	0	0	0	0	0	0	0	0	7.9	0	0	3.9	0	0	39.4	0
Gischler, E. (2020). Sediments of the almost-atoll aitutaki, Cook Islands, south pacific. Sedimentary geology, 403, 105672.	al23	6.1	0	0	0	16.9	10.3	1.1	0	0	9.3	0	0	0	0	0	0	0	0	0	0	0	0	0	0	0.5	4	0	0	4	0	0.8	47.1	0
Gischler, E. (2020). Sediments of the almost-atoll aitutaki, Cook Islands, south pacific. Sedimentary geology, 403, 105672.	al33	11.3	0	0	0	6.5	12.3	0.3	0	0	32.6	0	0	0	0	0.3	0	0	0	0	0	0	0	0	0	0	0	0	0	1.3	0	0	35.5	0
Gischler, E. (2020). Sediments of the almost-atoll aitutaki, Cook Islands, south pacific. Sedimentary geology, 403, 105672.	al6	12.2	0	0	0	7.1	12.5	0.7	0	0	3.7	0	0	0	0	0	0	0	0	0	0	0	0	0	0	0	26.8	0	0	3.4	0	0.3	32.2	1
Gischler, E. (2020). Sediments of the almost-atoll aitutaki, Cook Islands, south pacific. Sedimentary geology, 403, 105672.	al7	5.8	0	0	0	7.3	2.2	0.4	0	0	1.1	0	0	0	0	0	0	0	0	0	0	0	0	0	0	5.1	41.4	0	0	9.1	0	0.4	27.5	0
Gischler, E. (2020). Sediments of the almost-atoll aitutaki, Cook Islands, south pacific. Sedimentary geology, 403, 105672.	al11	8	0	0	0	14.2	11.1	2.3	0	0	5.7	0	0	0	0	0.4	0	0	0	0	0	0	0	0	0	3.8	23.4	0	0	7.7	0	0	23.4	0
Gischler, E. (2020). Sediments of the almost-atoll aitutaki, Cook Islands, south pacific. Sedimentary geology, 403, 105672.	al24	16.8	0	0	0	17.2	12.7	2.3	0	0	19.5	0	0	0	0	0	0	0	0	0	0	0	0	0	0	2.3	14.1	0	0	5.4	0	0.5	9.4	0
Gischler, E. (2020). Sediments of the almost-atoll aitutaki, Cook Islands, south pacific. Sedimentary geology, 403, 105672.	al32	10.4	0	0	0	20.7	9.9	2.7	0	0	8.6	0	0	0	0	0.9	0	0	0	0	0	0	0	0	0	0	25.7	0	0	9.9	0	1.4	9.8	0
Gischler, E. (2020). Sediments of the almost-atoll aitutaki, Cook Islands, south pacific. Sedimentary geology, 403, 105672.	ae1	12	0	0	0	34.7	17.7	1.2	0	0	6.9	0	0	0	0	0.4	0	0	0	0	0	0	0	0	0	0	1.5	0	0	2.3	0	0.4	22.9	0
Gischler, E. (2020). Sediments of the almost-atoll aitutaki, Cook Islands, south pacific. Sedimentary geology, 403, 105672.	al3	7.8	0	0	0	33.4	23.3	1.8	0	0	11.9	0	0	0	0	1.8	0	0	0	0	0	0	0	0	0	0.5	1.8	0	0	8.2	0	0.9	8.6	0
Gischler, E. (2020). Sediments of the almost-atoll aitutaki, Cook Islands, south pacific. Sedimentary geology, 403, 105672.	al13	19.4	0	0	0	31.3	15.9	1.5	0	0	10.9	0	0	0	0	1	0	0	0	0	0	0	0	0	0	1	6.5	0	0	11.9	0	0	0.7	0
Gischler, E. (2020). Sediments of the almost-atoll aitutaki, Cook Islands, south pacific. Sedimentary geology, 403, 105672.	al18	13.6	0	0	0	35.5	19.9	2.4	0	0	21.4	0	0	0	0	1.9	0	0	0	0	0	0	0	0	0	0	1.5	0	0	1	0	0	2.8	0
Gischler, E. (2020). Sediments of the almost-atoll aitutaki, Cook Islands, south pacific. Sedimentary geology, 403, 105672.	al20	7.4	0	0	0	34.1	22.7	1	0	0	12.4	0	0	0	0	2	0	0	0	0	0	0	0	0	0	1	7.9	0	0	10.4	0	0	1.2	0
Gischler, E. (2020). Sediments of the almost-atoll aitutaki, Cook Islands, south pacific. Sedimentary geology, 403, 105672.	al30	11.2	0	0	0	36.5	12.2	1	0	0	19.4	0	0	0	0	0.5	0	0	0	0	0	0	0	0	0	2.4	3.4	0	0	10.7	0	0	2.9	0
Gischler, E. (2020). Sediments of the almost-atoll aitutaki, Cook Islands, south pacific. Sedimentary geology, 403, 105672.	ae4	25	0	0	0	39.2	19.4	0.5	0	0	5.2	0	0	0	0	0	0	0	0	0	0	0	0	0	0	0	0	0	0	4.7	0	0.5	5.6	0
Gischler, E. (2020). Sediments of the almost-atoll aitutaki, Cook Islands, south pacific. Sedimentary geology, 403, 105672.	al1	4	0	0	0	50.9	20	4.5	0	0	8	0	0	0	0	0.5	0	0	0	0	0	0	0	0	0	2	0.5	0	0	8.5	0	1	0.1	0
Gischler, E. (2020). Sediments of the almost-atoll aitutaki, Cook Islands, south pacific. Sedimentary geology, 403, 105672.	al2	3	0	0	0	46.4	25.4	3	0	0	10	0	0	0	0	1	0	0	0	0	0	0	0	0	0	1	0.5	0	0	7	0	2.5	0.3	0
Gischler, E. (2020). Sediments of the almost-atoll aitutaki, Cook Islands, south pacific. Sedimentary geology, 403, 105672.	al5	11	0	0	0	40.8	26.4	2.5	0	0	11	0	0	0	0	0.5	0	0	0	0	0	0	0	0	0	0	2.5	0	0	4	0	1	0.5	0
Gischler, E. (2020). Sediments of the almost-atoll aitutaki, Cook Islands, south pacific. Sedimentary geology, 403, 105672.	al8	10.7	0	0	0	45.6	28.2	1.5	0	0	8.7	0	0	0	0	1	0	0	0	0	0	0	0	0	0	0	0	0	0	1.5	0	0	2.9	0
Gischler, E. (2020). Sediments of the almost-atoll aitutaki, Cook Islands, south pacific. Sedimentary geology, 403, 105672.	al9	9.3	0	0	0	48.4	17.6	3.9	0	0	12.7	0	0	0	0	1	0	0	0	0	0	0	0	0	0	0	0.5	0	0	3.4	0	1	2.3	0
Gischler, E. (2020). Sediments of the almost-atoll aitutaki, Cook Islands, south pacific. Sedimentary geology, 403, 105672.	al19	12.4	0	0	0	41.4	22.8	4.8	0	0	13.3	0	0	0	0	0.5	0	0	0	0	0	0	0	0	0	0	0	0	0	0	0	0	4.9	0
Gischler, E. (2020). Sediments of the almost-atoll aitutaki, Cook Islands, south pacific. Sedimentary geology, 403, 105672.	al25	11.9	0	0	0	43.2	25.8	4	0	0	11.9	0	0	0	0	1	0	0	0	0	0	0	0	0	0	0	0	0	0	1.5	0	0	0.8	0
Gischler, E. (2020). Sediments of the almost-atoll aitutaki, Cook Islands, south pacific. Sedimentary geology, 403, 105672.	al26	8	0	0	0	54.9	16.5	7	0	0	8.5	0	0	0	0	2.5	0	0	0	0	0	0	0	0	0	0	0	0	0	2.5	0	0	0.1	0
Gischler, E. (2020). Sediments of the almost-atoll aitutaki, Cook Islands, south pacific. Sedimentary geology, 403, 105672.	al31	13	0	0	0	40.9	26	0.5	0	0	11	0	0	0	0	0.5	0	0	0	0	0	0	0	0	0	0.5	0.5	0	0	7.5	0	0	0.1	0
Gischler, E. (2020). Sediments of the almost-atoll aitutaki, Cook Islands, south pacific. Sedimentary geology, 403, 105672.	aa	9.3	0	0	0	49.7	25.6	4.4	0	0	3	0	0	0	0	1.5	0	0	0	0	0	0	0	0	0	0	1	0	0	2.5	0	1.5	1.7	0
Gischler, E. (2020). Sediments of the almost-atoll aitutaki, Cook Islands, south pacific. Sedimentary geology, 403, 105672.	ae2	12.4	0	0	0	42.6	25.8	1.4	0	0	5.7	0	0	0	0	0.5	0	0	0	0	0	0	0	0	0	0	5.7	0	0	1.4	0	0	4.3	0
Gischler, E. (2020). Sediments of the almost-atoll aitutaki, Cook Islands, south pacific. Sedimentary geology, 403, 105672.	ae3	14	0	0	0	43.6	24.7	1	0	0	7.3	0	0	0	0	0	0	0	0	0	0	0	0	0	0	0	2.9	0	0	3.4	0	0	3.2	0
Gischler, E. (2020). Sediments of the almost-atoll aitutaki, Cook Islands, south pacific. Sedimentary geology, 403, 105672.	ae5	12.7	0	0	0	45.7	22.1	1.4	0	0	7.1	0	0	0	0	0	0	0	0	0	0	0	0	0	0	0	2.4	0	0	2.8	0	0	5.8	0
Gischler, E. (2020). Sediments of the almost-atoll aitutaki, Cook Islands, south pacific. Sedimentary geology, 403, 105672.	ae6	10	0	0	0	46.8	19.5	2.3	0	0	7.3	0	0	0	0	0	0	0	0	0	0	0	0	0	0	0	1.4	0	0	3.2	0	0.5	9.1	0
Mallik, T. K. (1979). Some sedimentological and biological aspects of the Kavaratti and Kalpeni atolls, Lakshadweep, Arabian Sea, Indian Ocean. Marine Geology, 29(1-4), 357-385.	KL7	5	0	0	0	20	2	3	0	0	30	0	0	0	0	0	0	0	0	0	0	0	0	0	0	0	0	0	0	0	0	0	40	0
Mallik, T. K. (1979). Some sedimentological and biological aspects of the Kavaratti and Kalpeni atolls, Lakshadweep, Arabian Sea, Indian Ocean. Marine Geology, 29(1-4), 357-385.	KL11	8	0	0	0	30	2	10	0	0	35	0	0	0	0	0	0	0	0	0	0	0	0	0	0	0	0	0	0	0	0	0	15	0
Mallik, T. K. (1979). Some sedimentological and biological aspects of the Kavaratti and Kalpeni atolls, Lakshadweep, Arabian Sea, Indian Ocean. Marine Geology, 29(1-4), 357-385.	KL47	5	0	0	0	30	5	10	0	0	20	0	0	0	0	0	0	0	0	0	0	0	0	0	0	0	0	0	0	0	0	0	40	0
Mallik, T. K. (1979). Some sedimentological and biological aspects of the Kavaratti and Kalpeni atolls, Lakshadweep, Arabian Sea, Indian Ocean. Marine Geology, 29(1-4), 357-385.	KL49	5	0	0	0	30	2	5	0	0	55	0	0	0	0	0	0	0	0	0	0	0	0	0	0	0	0	0	0	0	0	0	3	0
Mallik, T. K. (1979). Some sedimentological and biological aspects of the Kavaratti and Kalpeni atolls, Lakshadweep, Arabian Sea, Indian Ocean. Marine Geology, 29(1-4), 357-385.	KL55	5	0	0	0	28	5	10	0	0	40	0	0	0	0	0	0	0	0	0	0	0	0	0	0	0	0	0	0	0	0	0	12	0
Mallik, T. K. (1979). Some sedimentological and biological aspects of the Kavaratti and Kalpeni atolls, Lakshadweep, Arabian Sea, Indian Ocean. Marine Geology, 29(1-4), 357-385.	KL60	6	0	0	0	30	2	8	0	0	50	0	0	0	0	0	0	0	0	0	0	0	0	0	0	0	0	0	0	0	0	0	4	0
Mallik, T. K. (1979). Some sedimentological and biological aspects of the Kavaratti and Kalpeni atolls, Lakshadweep, Arabian Sea, Indian Ocean. Marine Geology, 29(1-4), 357-385.	KL71	5	0	0	0	35	0	10	0	0	30	0	0	0	0	0	0	0	0	0	0	0	0	0	0	0	0	0	0	0	0	0	20	0
Mallik, T. K. (1979). Some sedimentological and biological aspects of the Kavaratti and Kalpeni atolls, Lakshadweep, Arabian Sea, Indian Ocean. Marine Geology, 29(1-4), 357-385.	KL80	8	0	0	0	22	2	8	0	0	30	0	0	0	0	0	0	0	0	0	0	0	0	0	0	0	0	0	0	0	0	0	30	0
Mallik, T. K. (1979). Some sedimentological and biological aspects of the Kavaratti and Kalpeni atolls, Lakshadweep, Arabian Sea, Indian Ocean. Marine Geology, 29(1-4), 357-385.	KL100	5	0	0	0	35	5	10	0	0	40	0	0	0	0	0	0	0	0	0	0	0	0	0	0	0	0	0	0	0	0	0	5	0
Mallik, T. K. (1979). Some sedimentological and biological aspects of the Kavaratti and Kalpeni atolls, Lakshadweep, Arabian Sea, Indian Ocean. Marine Geology, 29(1-4), 357-385.	KL101	8	0	0	0	30	5	10	0	0	45	0	0	0	0	0	0	0	0	0	0	0	0	0	0	0	0	0	0	0	0	0	2	0
Mallik, T. K. (1979). Some sedimentological and biological aspects of the Kavaratti and Kalpeni atolls, Lakshadweep, Arabian Sea, Indian Ocean. Marine Geology, 29(1-4), 357-385.	KL107	8	0	0	0	30	2	12	0	0	40	0	0	0	0	0	0	0	0	0	0	0	0	0	0	0	0	0	0	0	0	0	8	0
Mallik, T. K. (1979). Some sedimentological and biological aspects of the Kavaratti and Kalpeni atolls, Lakshadweep, Arabian Sea, Indian Ocean. Marine Geology, 29(1-4), 357-385.	KL110	4	0	0	0	40	4	9	0	0	41	0	0	0	0	0	0	0	0	0	0	0	0	0	0	0	0	0	0	0	0	0	2	0
Mallik, T. K. (1979). Some sedimentological and biological aspects of the Kavaratti and Kalpeni atolls, Lakshadweep, Arabian Sea, Indian Ocean. Marine Geology, 29(1-4), 357-385.	KL124	8	0	0	0	30	2	5	0	0	47	0	0	0	0	0	0	0	0	0	0	0	0	0	0	0	0	0	0	0	0	0	8	0
Mallik, T. K. (1979). Some sedimentological and biological aspects of the Kavaratti and Kalpeni atolls, Lakshadweep, Arabian Sea, Indian Ocean. Marine Geology, 29(1-4), 357-385.	KL127	5	0	0	0	35	3	10	0	0	45	0	0	0	0	0	0	0	0	0	0	0	0	0	0	0	0	0	0	0	0	0	2	0
Mallik, T. K. (1979). Some sedimentological and biological aspects of the Kavaratti and Kalpeni atolls, Lakshadweep, Arabian Sea, Indian Ocean. Marine Geology, 29(1-4), 357-385.	KL130	10	0	0	0	26	5	12	0	0	44	0	0	0	0	0	0	0	0	0	0	0	0	0	0	0	0	0	0	0	0	0	3	0
Mallik, T. K. (1979). Some sedimentological and biological aspects of the Kavaratti and Kalpeni atolls, Lakshadweep, Arabian Sea, Indian Ocean. Marine Geology, 29(1-4), 357-385.	KL142	5	0	0	0	30	5	10	0	0	40	0	0	0	0	0	0	0	0	0	0	0	0	0	0	0	0	0	0	0	0	0	10	0
Mallik, T. K. (1979). Some sedimentological and biological aspects of the Kavaratti and Kalpeni atolls, Lakshadweep, Arabian Sea, Indian Ocean. Marine Geology, 29(1-4), 357-385.	KL146	8	0	0	0	30	4	10	0	0	28	0	0	0	0	0	0	0	0	0	0	0	0	0	0	0	0	0	0	0	0	0	20	0
Mallik, T. K. (1979). Some sedimentological and biological aspects of the Kavaratti and Kalpeni atolls, Lakshadweep, Arabian Sea, Indian Ocean. Marine Geology, 29(1-4), 357-385.	KL152	9	0	0	0	30	5	12	0	0	36	0	0	0	0	0	0	0	0	0	0	0	0	0	0	0	0	0	0	0	0	0	8	0
Mallik, T. K. (1979). Some sedimentological and biological aspects of the Kavaratti and Kalpeni atolls, Lakshadweep, Arabian Sea, Indian Ocean. Marine Geology, 29(1-4), 357-385.	KL160	5	0	0	0	25	3	5	0	0	62	0	0	0	0	0	0	0	0	0	0	0	0	0	0	0	0	0	0	0	0	0	0	0
Mallik, T. K. (1979). Some sedimentological and biological aspects of the Kavaratti and Kalpeni atolls, Lakshadweep, Arabian Sea, Indian Ocean. Marine Geology, 29(1-4), 357-385.	KL165	4	0	0	0	35	3	10	0	0	45	0	0	0	0	0	0	0	0	0	0	0	0	0	0	0	0	0	0	0	0	0	3	0
Mallik, T. K. (1979). Some sedimentological and biological aspects of the Kavaratti and Kalpeni atolls, Lakshadweep, Arabian Sea, Indian Ocean. Marine Geology, 29(1-4), 357-385.	KL181	5	0	0	0	32	3	7	0	0	38	0	0	0	0	0	0	0	0	0	0	0	0	0	0	0	0	0	0	0	0	0	15	0
Mallik, T. K. (1979). Some sedimentological and biological aspects of the Kavaratti and Kalpeni atolls, Lakshadweep, Arabian Sea, Indian Ocean. Marine Geology, 29(1-4), 357-385.	KL193	7	0	0	0	30	3	10	0	0	45	0	0	0	0	0	0	0	0	0	0	0	0	0	0	0	0	0	0	0	0	0	5	0
Mallik, T. K. (1979). Some sedimentological and biological aspects of the Kavaratti and Kalpeni atolls, Lakshadweep, Arabian Sea, Indian Ocean. Marine Geology, 29(1-4), 357-385.	KL194	5	0	0	0	20	3	7	0	0	25	0	0	0	0	0	0	0	0	0	0	0	0	0	0	0	0	0	0	0	0	0	40	0
Mallik, T. K. (1979). Some sedimentological and biological aspects of the Kavaratti and Kalpeni atolls, Lakshadweep, Arabian Sea, Indian Ocean. Marine Geology, 29(1-4), 357-385.	KL198	5	0	0	0	32	8	10	0	0	40	0	0	0	0	0	0	0	0	0	0	0	0	0	0	0	0	0	0	0	0	0	5	0
Mallik, T. K. (1979). Some sedimentological and biological aspects of the Kavaratti and Kalpeni atolls, Lakshadweep, Arabian Sea, Indian Ocean. Marine Geology, 29(1-4), 357-385.	KL207	5	0	0	0	30	5	10	0	0	40	0	0	0	0	0	0	0	0	0	0	0	0	0	0	0	0	0	0	0	0	0	10	0
Mallik, T. K. (1979). Some sedimentological and biological aspects of the Kavaratti and Kalpeni atolls, Lakshadweep, Arabian Sea, Indian Ocean. Marine Geology, 29(1-4), 357-385.	KL211	6	0	0	0	30	6	8	0	0	42	0	0	0	0	0	0	0	0	0	0	0	0	0	0	0	0	0	0	0	0	0	8	0
Mallik, T. K. (1979). Some sedimentological and biological aspects of the Kavaratti and Kalpeni atolls, Lakshadweep, Arabian Sea, Indian Ocean. Marine Geology, 29(1-4), 357-385.	KL228	7	0	0	0	25	3	5	0	0	35	0	0	0	0	0	0	0	0	0	0	0	0	0	0	0	0	0	0	0	0	0	25	0
Mallik, T. K. (1979). Some sedimentological and biological aspects of the Kavaratti and Kalpeni atolls, Lakshadweep, Arabian Sea, Indian Ocean. Marine Geology, 29(1-4), 357-385.	KL237	7	0	0	0	30	8	5	0	0	50	0	0	0	0	0	0	0	0	0	0	0	0	0	0	0	0	0	0	0	0	0	0	0
Mallik, T. K. (1979). Some sedimentological and biological aspects of the Kavaratti and Kalpeni atolls, Lakshadweep, Arabian Sea, Indian Ocean. Marine Geology, 29(1-4), 357-385.	KL282	8	0	0	0	58	2	5	0	0	25	0	0	0	0	0	0	0	0	0	0	0	0	0	0	0	0	0	0	0	0	0	2	0
Mallik, T. K. (1979). Some sedimentological and biological aspects of the Kavaratti and Kalpeni atolls, Lakshadweep, Arabian Sea, Indian Ocean. Marine Geology, 29(1-4), 357-385.	KL296	8	0	0	0	32	4	8	0	0	38	0	0	0	0	0	0	0	0	0	0	0	0	0	0	0	0	0	0	0	0	0	10	0
Mallik, T. K. (1979). Some sedimentological and biological aspects of the Kavaratti and Kalpeni atolls, Lakshadweep, Arabian Sea, Indian Ocean. Marine Geology, 29(1-4), 357-385.	KP161	7	0	0	0	15	2	7	0	0	18	0	0	0	0	0	0	0	0	0	0	0	0	0	0	0	0	0	0	0	0	0	51	0
Mallik, T. K. (1979). Some sedimentological and biological aspects of the Kavaratti and Kalpeni atolls, Lakshadweep, Arabian Sea, Indian Ocean. Marine Geology, 29(1-4), 357-385.	KP162	4	0	0	0	9	2	3	0	0	12	0	0	0	0	0	0	0	0	0	0	0	0	0	0	0	0	0	0	0	0	0	70	0
Mallik, T. K. (1979). Some sedimentological and biological aspects of the Kavaratti and Kalpeni atolls, Lakshadweep, Arabian Sea, Indian Ocean. Marine Geology, 29(1-4), 357-385.	KP164	6	0	0	0	12	4	3	0	0	15	0	0	0	0	0	0	0	0	0	0	0	0	0	0	0	0	0	0	0	0	0	60	0
Mallik, T. K. (1979). Some sedimentological and biological aspects of the Kavaratti and Kalpeni atolls, Lakshadweep, Arabian Sea, Indian Ocean. Marine Geology, 29(1-4), 357-385.	KP165	5	0	0	0	38	2	5	0	0	40	0	0	0	0	0	0	0	0	0	0	0	0	0	0	0	0	0	0	0	0	0	10	0
Mallik, T. K. (1979). Some sedimentological and biological aspects of the Kavaratti and Kalpeni atolls, Lakshadweep, Arabian Sea, Indian Ocean. Marine Geology, 29(1-4), 357-385.	KP166	8	0	0	0	9	1	4	0	0	11	0	0	0	0	0	0	0	0	0	0	0	0	0	0	0	0	0	0	0	0	0	67	0
Mallik, T. K. (1979). Some sedimentological and biological aspects of the Kavaratti and Kalpeni atolls, Lakshadweep, Arabian Sea, Indian Ocean. Marine Geology, 29(1-4), 357-385.	KP168	10	0	0	0	25	5	10	0	0	35	0	0	0	0	0	0	0	0	0	0	0	0	0	0	0	0	0	0	0	0	0	15	0
Mallik, T. K. (1979). Some sedimentological and biological aspects of the Kavaratti and Kalpeni atolls, Lakshadweep, Arabian Sea, Indian Ocean. Marine Geology, 29(1-4), 357-385.	KP169	9	0	0	0	30	3	8	0	0	40	0	0	0	0	0	0	0	0	0	0	0	0	0	0	0	0	0	0	0	0	0	10	0
Mallik, T. K. (1979). Some sedimentological and biological aspects of the Kavaratti and Kalpeni atolls, Lakshadweep, Arabian Sea, Indian Ocean. Marine Geology, 29(1-4), 357-385.	KP170	5	0	0	0	30	3	5	0	0	47	0	0	0	0	0	0	0	0	0	0	0	0	0	0	0	0	0	0	0	0	0	10	0
Mallik, T. K. (1979). Some sedimentological and biological aspects of the Kavaratti and Kalpeni atolls, Lakshadweep, Arabian Sea, Indian Ocean. Marine Geology, 29(1-4), 357-385.	KP171	5	0	0	0	30	2	5	0	0	38	0	0	0	0	0	0	0	0	0	0	0	0	0	0	0	0	0	0	0	0	0	20	0
Mallik, T. K. (1979). Some sedimentological and biological aspects of the Kavaratti and Kalpeni atolls, Lakshadweep, Arabian Sea, Indian Ocean. Marine Geology, 29(1-4), 357-385.	KP172	8	0	0	0	35	2	5	0	0	45	0	0	0	0	0	0	0	0	0	0	0	0	0	0	0	0	0	0	0	0	0	5	0
Mallik, T. K. (1979). Some sedimentological and biological aspects of the Kavaratti and Kalpeni atolls, Lakshadweep, Arabian Sea, Indian Ocean. Marine Geology, 29(1-4), 357-385.	KP173	12	0	0	0	25	3	10	0	0	30	0	0	0	0	0	0	0	0	0	0	0	0	0	0	0	0	0	0	0	0	0	20	0
Mallik, T. K. (1979). Some sedimentological and biological aspects of the Kavaratti and Kalpeni atolls, Lakshadweep, Arabian Sea, Indian Ocean. Marine Geology, 29(1-4), 357-385.	KP176	9	0	0	0	30	3	8	0	0	40	0	0	0	0	0	0	0	0	0	0	0	0	0	0	0	0	0	0	0	0	0	10	0
Mallik, T. K. (1979). Some sedimentological and biological aspects of the Kavaratti and Kalpeni atolls, Lakshadweep, Arabian Sea, Indian Ocean. Marine Geology, 29(1-4), 357-385.	KP177	12	0	0	0	25	4	8	0	0	26	0	0	0	0	0	0	0	0	0	0	0	0	0	0	0	0	0	0	0	0	0	25	0
Mallik, T. K. (1979). Some sedimentological and biological aspects of the Kavaratti and Kalpeni atolls, Lakshadweep, Arabian Sea, Indian Ocean. Marine Geology, 29(1-4), 357-385.	KP178	10	0	0	0	25	2	8	0	0	35	0	0	0	0	0	0	0	0	0	0	0	0	0	0	0	0	0	0	0	0	0	20	0
Mallik, T. K. (1979). Some sedimentological and biological aspects of the Kavaratti and Kalpeni atolls, Lakshadweep, Arabian Sea, Indian Ocean. Marine Geology, 29(1-4), 357-385.	KP179	6	0	0	0	30	6	8	0	0	40	0	0	0	0	0	0	0	0	0	0	0	0	0	0	0	0	0	0	0	0	0	10	0
Mallik, T. K. (1979). Some sedimentological and biological aspects of the Kavaratti and Kalpeni atolls, Lakshadweep, Arabian Sea, Indian Ocean. Marine Geology, 29(1-4), 357-385.	KP180	10	0	0	0	24	6	15	0	0	35	0	0	0	0	0	0	0	0	0	0	0	0	0	0	0	0	0	0	0	0	0	10	0
Mallik, T. K. (1979). Some sedimentological and biological aspects of the Kavaratti and Kalpeni atolls, Lakshadweep, Arabian Sea, Indian Ocean. Marine Geology, 29(1-4), 357-385.	KP182	9	0	0	0	35	3	8	0	0	40	0	0	0	0	0	0	0	0	0	0	0	0	0	0	0	0	0	0	0	0	0	5	0
Mallik, T. K. (1979). Some sedimentological and biological aspects of the Kavaratti and Kalpeni atolls, Lakshadweep, Arabian Sea, Indian Ocean. Marine Geology, 29(1-4), 357-385.	KP183	8	0	0	0	30	3	8	0	0	46	0	0	0	0	0	0	0	0	0	0	0	0	0	0	0	0	0	0	0	0	0	5	0
Mallik, T. K. (1979). Some sedimentological and biological aspects of the Kavaratti and Kalpeni atolls, Lakshadweep, Arabian Sea, Indian Ocean. Marine Geology, 29(1-4), 357-385.	KP184	5	0	0	0	26	4	5	0	0	30	0	0	0	0	0	0	0	0	0	0	0	0	0	0	0	0	0	0	0	0	0	30	0
Mallik, T. K. (1979). Some sedimentological and biological aspects of the Kavaratti and Kalpeni atolls, Lakshadweep, Arabian Sea, Indian Ocean. Marine Geology, 29(1-4), 357-385.	KP185	10	0	0	0	25	3	10	0	0	32	0	0	0	0	0	0	0	0	0	0	0	0	0	0	0	0	0	0	0	0	0	20	0
Mallik, T. K. (1979). Some sedimentological and biological aspects of the Kavaratti and Kalpeni atolls, Lakshadweep, Arabian Sea, Indian Ocean. Marine Geology, 29(1-4), 357-385.	KP186	10	0	0	0	30	2	15	0	0	33	0	0	0	0	0	0	0	0	0	0	0	0	0	0	0	0	0	0	0	0	0	10	0
Mallik, T. K. (1979). Some sedimentological and biological aspects of the Kavaratti and Kalpeni atolls, Lakshadweep, Arabian Sea, Indian Ocean. Marine Geology, 29(1-4), 357-385.	KP187	5	0	0	0	30	5	5	0	0	30	0	0	0	0	0	0	0	0	0	0	0	0	0	0	0	0	0	0	0	0	0	25	0
Mallik, T. K. (1979). Some sedimentological and biological aspects of the Kavaratti and Kalpeni atolls, Lakshadweep, Arabian Sea, Indian Ocean. Marine Geology, 29(1-4), 357-385.	KP188	10	0	0	0	28	4	8	0	0	30	0	0	0	0	0	0	0	0	0	0	0	0	0	0	0	0	0	0	0	0	0	20	0
Mallik, T. K. (1979). Some sedimentological and biological aspects of the Kavaratti and Kalpeni atolls, Lakshadweep, Arabian Sea, Indian Ocean. Marine Geology, 29(1-4), 357-385.	KP189	8	0	0	0	15	3	5	0	0	19	0	0	0	0	0	0	0	0	0	0	0	0	0	0	0	0	0	0	0	0	0	50	0
Mallik, T. K. (1979). Some sedimentological and biological aspects of the Kavaratti and Kalpeni atolls, Lakshadweep, Arabian Sea, Indian Ocean. Marine Geology, 29(1-4), 357-385.	KP191	8	0	0	0	27	3	8	0	0	30	0	0	0	0	0	0	0	0	0	0	0	0	0	0	0	0	0	0	0	0	0	24	0
Mallik, T. K. (1979). Some sedimentological and biological aspects of the Kavaratti and Kalpeni atolls, Lakshadweep, Arabian Sea, Indian Ocean. Marine Geology, 29(1-4), 357-385.	KP193	12	0	0	0	19	4	10	0	0	25	0	0	0	0	0	0	0	0	0	0	0	0	0	0	0	0	0	0	0	0	0	30	0
Mallik, T. K. (1979). Some sedimentological and biological aspects of the Kavaratti and Kalpeni atolls, Lakshadweep, Arabian Sea, Indian Ocean. Marine Geology, 29(1-4), 357-385.	KP195	5	0	0	0	39	1	5	0	0	40	0	0	0	0	0	0	0	0	0	0	0	0	0	0	0	0	0	0	0	0	0	10	0
Mallik, T. K. (1979). Some sedimentological and biological aspects of the Kavaratti and Kalpeni atolls, Lakshadweep, Arabian Sea, Indian Ocean. Marine Geology, 29(1-4), 357-385.	KP200	10	0	0	0	30	5	5	0	0	45	0	0	0	0	0	0	0	0	0	0	0	0	0	0	0	0	0	0	0	0	0	5	0
Jeong, J. B., Kim, S. Y., Seo, Y. K., Kim, J. K., Shin, J., & Woo, K. S. (2020). Influence of submarine topography and associated sedimentary processes on the distribution of live and dead rhodoliths near Udo Island, Korea. Geo-Marine Letters, 40, 35-51.	ST1	30	0	0	0	0	47	6	0	0	0	0	0	0	0	6	0	5	0	0	0	0	0	0	0	0	0	0	0	0	0	0	0	6
Jeong, J. B., Kim, S. Y., Seo, Y. K., Kim, J. K., Shin, J., & Woo, K. S. (2020). Influence of submarine topography and associated sedimentary processes on the distribution of live and dead rhodoliths near Udo Island, Korea. Geo-Marine Letters, 40, 35-51.	ST2	54	0	0	0	0	19	7	0	0	0	0	0	0	0	7	0	6	0	0	0	0	0	0	0	0	0	0	0	0	0	0	0	7
de Queiroz, E. V., do Nascimento Araújo, P. V., Hammill, E., & do Amaral, R. F. (2016). Morphological characteristics of rhodolith and correlations with associated sediment in a sandstone reef: Northeast Brazil. Regional Studies in Marine Science, 8, 133-140.	Maracajaú	6	0	0	0	0	69	22	0	0	0	0	0	0	0	1	0	0	0	0	0	2	0	0	0	0	0	0	0	0	0	0	0	10
McKinney, F. K., & Jaklin, A. (2001). Sediment accumulation in a shallow-water meadow carpeted by a small erect bryozoan. Sedimentary Geology, 145(3-4), 397-410.	A	0	4	5	0	0	1.5	2.5	0	0	0	0	0	0	0	23	0	57	0	0	0	1	0	0	0	0	0	0	0	0	0	6	75
McKinney, F. K., & Jaklin, A. (2001). Sediment accumulation in a shallow-water meadow carpeted by a small erect bryozoan. Sedimentary Geology, 145(3-4), 397-410.	B	0	19	12	0	0	28	11	0	0	0	0	0	0	0	8	0	13	0	0	0	1	0	0	0	0	0	0	0	0	0	8	75
McKinney, F. K., & Jaklin, A. (2001). Sediment accumulation in a shallow-water meadow carpeted by a small erect bryozoan. Sedimentary Geology, 145(3-4), 397-410.	C	0	29	43.5	0	0	5	4	0	0	0	0	0	0	0	1.5	0	11	0	0	0	1	0	0	0	0	0	0	0	0	0	5	40
Gischler, E., Isaack, A., & Hudson, J. H. (2017). Sediments of the Dry Tortugas, south Florida, USA: Facies distribution on a ramp-like isolated carbonate platform. Sedimentary Geology, 351, 48-65.	2-8	4.4	0	0	0	1.4	2.1	2.6	0	0	5.3	0	0	0	0	1	0	0	0	0	1.3	0	0	0	0.4	0	0	0	0	0.3	0	0	81.1
Gischler, E., Isaack, A., & Hudson, J. H. (2017). Sediments of the Dry Tortugas, south Florida, USA: Facies distribution on a ramp-like isolated carbonate platform. Sedimentary Geology, 351, 48-65.	2-11	2.1	0	0	0	0.4	0.6	2	0	0	2.3	0	0	0	0	0.6	0	0	0	0	0.8	0	0	0	0.5	0	0	0	0	0.2	0	0	90.5
Gischler, E., Isaack, A., & Hudson, J. H. (2017). Sediments of the Dry Tortugas, south Florida, USA: Facies distribution on a ramp-like isolated carbonate platform. Sedimentary Geology, 351, 48-65.	2-14	2.9	0	0	0	0.1	1.8	2.1	0	0	3.6	0	0	0	0	0.7	0	0	0	0	0.4	0	0	0	0.6	0	0	0	0	0.2	0	0	87.7
Gischler, E., Isaack, A., & Hudson, J. H. (2017). Sediments of the Dry Tortugas, south Florida, USA: Facies distribution on a ramp-like isolated carbonate platform. Sedimentary Geology, 351, 48-65.	2-17	2.6	0	0	0	0.4	1.2	2.4	0	0	3.9	0	0	0	0	1	0	0	0	0	0.4	0	0	0	0.6	0	0	0	0	0.1	0	0	87.4
Gischler, E., Isaack, A., & Hudson, J. H. (2017). Sediments of the Dry Tortugas, south Florida, USA: Facies distribution on a ramp-like isolated carbonate platform. Sedimentary Geology, 351, 48-65.	3-25	5.2	0	0	0	1.1	1	2.2	0	0	2.4	0	0	0	0	0.3	0	0	0	0	0.3	0	0	0	0.2	0	0	0	0	0.4	0	0	86.8
Gischler, E., Isaack, A., & Hudson, J. H. (2017). Sediments of the Dry Tortugas, south Florida, USA: Facies distribution on a ramp-like isolated carbonate platform. Sedimentary Geology, 351, 48-65.	3-30	8.3	0	0	0	5.8	2.3	2.5	0	0	6.5	0	0	0	0	1	0	0	0	0	0.6	0	0	0	0.8	0	0	0	0	0.4	0	0	71.7
Gischler, E., Isaack, A., & Hudson, J. H. (2017). Sediments of the Dry Tortugas, south Florida, USA: Facies distribution on a ramp-like isolated carbonate platform. Sedimentary Geology, 351, 48-65.	4-26	4.1	0	0	0	2.5	3.1	3.3	0	0	14.9	0	0	0	0	0.8	0	0	0	0	0.3	0	0	0	1.4	0	0	0	0	0.9	0	0	68.6
Gischler, E., Isaack, A., & Hudson, J. H. (2017). Sediments of the Dry Tortugas, south Florida, USA: Facies distribution on a ramp-like isolated carbonate platform. Sedimentary Geology, 351, 48-65.	4-18	12.4	0	0	0	1.8	4.8	4.4	0	0	7.2	0	0	0	0	1.9	0	0	0	0	1.8	0	0	0	1.1	0	0	0	0	0	0	0	64.7
Gischler, E., Isaack, A., & Hudson, J. H. (2017). Sediments of the Dry Tortugas, south Florida, USA: Facies distribution on a ramp-like isolated carbonate platform. Sedimentary Geology, 351, 48-65.	1-35	33.9	0	0	0	25.4	29.4	0	0	0	3.5	0	0	0	0	1	0	0	0	0	0	0	0	0	0.5	0	0	0	0	6	0	0	0.4
Gischler, E., Isaack, A., & Hudson, J. H. (2017). Sediments of the Dry Tortugas, south Florida, USA: Facies distribution on a ramp-like isolated carbonate platform. Sedimentary Geology, 351, 48-65.	2-1	16.7	0	0	0	22.1	12.4	8.9	0	0	8.5	0	0	0	0	0.8	0	0	0	0	3.9	0	0	0	1.6	0	0	0	0	2.7	0	0	22.4
Gischler, E., Isaack, A., & Hudson, J. H. (2017). Sediments of the Dry Tortugas, south Florida, USA: Facies distribution on a ramp-like isolated carbonate platform. Sedimentary Geology, 351, 48-65.	2-20	18.3	0	0	0	4.1	6.7	8.4	0	0	14	0	0	0	0	2.9	0	0	0	0	1.7	0	0	0	1.5	0	0	0	0	0.6	0	0	41.8
Gischler, E., Isaack, A., & Hudson, J. H. (2017). Sediments of the Dry Tortugas, south Florida, USA: Facies distribution on a ramp-like isolated carbonate platform. Sedimentary Geology, 351, 48-65.	2-23	26.9	0	0	0	4.1	11.6	6	0	0	12.3	0	0	0	0	5.2	0	0	0	0	4.9	0	0	0	2.6	0	0	0	0	1.1	0	0	25.3
Gischler, E., Isaack, A., & Hudson, J. H. (2017). Sediments of the Dry Tortugas, south Florida, USA: Facies distribution on a ramp-like isolated carbonate platform. Sedimentary Geology, 351, 48-65.	2-26	22.1	0	0	0	2.2	7.5	6.9	0	0	6.6	0	0	0	0	3.9	0	0	0	0	3.6	0	0	0	1.4	0	0	0	0	1.1	0	0	44.7
Gischler, E., Isaack, A., & Hudson, J. H. (2017). Sediments of the Dry Tortugas, south Florida, USA: Facies distribution on a ramp-like isolated carbonate platform. Sedimentary Geology, 351, 48-65.	2-29	24.8	0	0	0	11	7.8	3.9	0	0	11.3	0	0	0	0	2.1	0	0	0	0	5	0	0	0	2.1	0	0	0	0	2.8	0	0	29.2
Gischler, E., Isaack, A., & Hudson, J. H. (2017). Sediments of the Dry Tortugas, south Florida, USA: Facies distribution on a ramp-like isolated carbonate platform. Sedimentary Geology, 351, 48-65.	3-1	28.8	0	0	0	19	10.7	3.3	0	0	9.9	0	0	0	0	0.8	0	0	0	0	0	0	0	0	0.8	0	0	0	0	9.1	0	0	17.6
Gischler, E., Isaack, A., & Hudson, J. H. (2017). Sediments of the Dry Tortugas, south Florida, USA: Facies distribution on a ramp-like isolated carbonate platform. Sedimentary Geology, 351, 48-65.	3-15	32.4	0	0	0	25.5	17.6	2.3	0	0	5.6	0	0	0	0	0.5	0	0	0	0	2.3	0	0	0	1.4	0	0	0	0	5.1	0	0	7.3
Gischler, E., Isaack, A., & Hudson, J. H. (2017). Sediments of the Dry Tortugas, south Florida, USA: Facies distribution on a ramp-like isolated carbonate platform. Sedimentary Geology, 351, 48-65.	3-20	36.6	0	0	0	9.9	6.2	5.1	0	0	5.8	0	0	0	0	1.1	0	0	0	0	1.5	0	0	0	2.9	0	0	0	0	4	0	0	26.9
[truncated: 645 more rows]

## Sheet: Processed
Paper	Locality	Lat domain	LAT	LONG	Water depth	Stations/Facies	SSTmed (°K)	Chlamed (mg m^-3)	KDmed (m^-1)	SWmed (W m^-2)	Molluscs	Symbiont bearing colonial corals	Red Calcareous Algae	Benthic Foraminifera	Halimeda	Echinodermata	Sessile Heterotrops (Non symbiont bearing corals+Sponges+Bryozoans+Serpulids+Barnacles+Brachiopods)	Mobile Arthropoda (Ostracod+Artropods+Decapods)	Bioclasts	Non Skeletal Grains
[truncated: 2,062 more rows]
